# Supplementary material for: N 2-(4-Chloro­benzyl­idene)-4-nitro­benzene-1,2-diamine
Source: Acta Crystallogr Sect E Struct Rep Online. 2010 Aug 11;66(Pt 9):o2220. doi: 10.1107/S1600536810030461 (PMC3007845; doi:10.1107/S1600536810030461)
Supplement: Supplementary file 2 [file e-66-o2220-Isup2.hkl]

# 
# h,k,l, Fc-squared, Fo-squared, sigma(Fo-squared) and status flag 
# 
data_I
_shelx_title ' nclm in P2(1)/c (100K)' 
_shelx_refln_list_code          4 
_shelx_F_calc_maximum      118.27 
_exptl_crystal_F_000       568.00 
_reflns_d_resolution_high  0.6525 
 
loop_ 
 _symmetry_equiv_pos_as_xyz 
 'x, y, z' 
 '-x, y+1/2, -z+1/2' 
 '-x, -y, -z' 
 'x, -y-1/2, z-1/2' 
 
_cell_length_a    16.9688 
_cell_length_b     3.7852 
_cell_length_c    19.9863 
_cell_angle_alpha  90.000 
_cell_angle_beta  112.373 
_cell_angle_gamma  90.000 
 
_shelx_F_squared_multiplier     1.000 
 
loop_ 
 _refln_index_h 
 _refln_index_k 
 _refln_index_l 
 _refln_F_squared_calc 
 _refln_F_squared_meas 
 _refln_F_squared_sigma 
 _refln_observed_status 
   1   0   0      423.65      411.68     19.47 o 
   2   0   0       11.65       11.10      4.44 o 
   3   0   0       25.78       27.36      1.87 o 
   4   0   0     4289.88     4331.33    123.84 o 
   5   0   0     3071.41     3477.42     82.31 o 
   6   0   0     2816.62     3197.86     76.33 o 
   7   0   0     2993.31     3078.02     69.46 o 
   8   0   0     2173.02     2527.19     51.71 o 
   9   0   0     1141.31     1267.78     24.77 o 
  10   0   0        2.67        7.89      1.49 o 
  11   0   0       48.34       60.20      4.26 o 
  12   0   0       14.41       15.92      2.25 o 
  13   0   0      607.47      573.33     14.73 o 
  14   0   0      506.09      467.09     14.10 o 
  15   0   0        4.44        1.03      1.67 o 
  16   0   0       44.08       33.51      5.69 o 
  17   0   0      255.05      239.72     11.02 o 
  18   0   0      196.48      212.49     38.57 o 
  19   0   0      234.37      245.36     15.80 o 
  20   0   0      180.96      222.55     16.48 o 
  21   0   0      114.05      102.06     12.54 o 
  22   0   0       40.36       33.65      8.15 o 
  23   0   0       60.97       57.65     10.06 o 
  24   0   0       28.37       29.35      8.71 o 
   1   1   0       38.29       36.70      2.79 o 
   2   1   0    10783.89    11482.84    297.01 o 
   3   1   0      104.31      111.29      2.69 o 
   5   1   0      216.35      144.43     15.40 o 
   6   1   0     5229.66     5351.35    136.62 o 
   7   1   0      182.65      240.97      5.89 o 
   8   1   0      677.51      593.15     11.00 o 
   9   1   0     1295.46     1258.25     23.03 o 
  10   1   0      264.18      293.57      6.68 o 
  11   1   0     1055.58      985.54     18.92 o 
  12   1   0      122.57      112.94      4.35 o 
  13   1   0      590.57      585.08     11.62 o 
  14   1   0      605.58      558.86     12.16 o 
  15   1   0       54.23       75.55      4.39 o 
  16   1   0       28.90       35.04      3.96 o 
  17   1   0        0.72       -0.77      1.74 o 
  18   1   0        1.64        0.88      1.89 o 
  19   1   0       11.41        7.58      2.55 o 
  20   1   0        0.00        1.54      2.48 o 
  21   1   0        2.52        1.16      2.65 o 
  22   1   0      200.94      215.26      9.80 o 
  23   1   0        5.78        6.97      5.91 o 
   0   2   0     1954.36        3.95      2.56 o 
   1   2   0      948.45     1055.55     26.43 o 
   2   2   0      282.87      245.51      5.66 o 
   3   2   0      466.26      425.15      8.86 o 
   4   2   0     1117.47     1159.02     23.13 o 
   5   2   0      475.76      522.06     11.25 o 
   6   2   0      663.35      696.53     13.55 o 
   7   2   0        3.06        6.89      1.41 o 
   8   2   0       35.77       37.47      3.79 o 
   9   2   0      105.69      102.13      7.85 o 
  10   2   0       40.25       34.15      3.95 o 
  11   2   0      149.69      123.21      7.87 o 
  12   2   0       84.12       91.67      7.54 o 
  13   2   0      577.70      497.24     19.44 o 
  14   2   0       23.41       27.67      5.30 o 
  15   2   0      104.96      112.28      7.96 o 
  16   2   0     1142.95     1147.75     44.46 o 
  17   2   0      314.61      316.72     17.77 o 
  18   2   0        4.76        7.11      4.70 o 
  19   2   0       30.19       27.32      5.54 o 
  20   2   0      114.30      120.59     15.38 o 
  21   2   0       45.46       41.68     12.56 o 
  22   2   0        0.04        7.55      4.14 o 
   1   3   0       47.54       60.70      3.26 o 
   2   3   0       35.92       42.52      3.00 o 
   3   3   0       70.75       72.71      5.65 o 
   4   3   0       90.03       89.19      7.82 o 
   5   3   0      389.49      426.46     12.26 o 
   6   3   0      136.43      167.29      9.48 o 
   7   3   0      240.94      258.50     18.06 o 
   8   3   0      114.74      112.88     12.53 o 
   9   3   0      119.57      113.06     11.78 o 
  10   3   0      654.38      686.93     20.44 o 
  11   3   0      328.31      357.96     16.26 o 
  12   3   0      126.88      130.81     10.82 o 
  13   3   0      375.46      333.73     15.81 o 
  14   3   0      299.59      304.18     16.17 o 
  15   3   0      131.49      126.55     13.65 o 
  16   3   0       68.70       72.21      9.16 o 
  17   3   0       85.23       78.63      9.64 o 
  18   3   0      151.46      150.35     16.31 o 
  19   3   0      228.83      269.68     14.90 o 
  20   3   0       56.79       58.61      8.65 o 
   0   4   0      254.64      243.09     13.56 o 
   1   4   0      276.45      294.60     16.51 o 
   2   4   0      100.99       96.98     18.43 o 
   3   4   0      498.84      498.55     26.42 o 
   4   4   0       52.27       52.14      7.21 o 
   5   4   0       49.75       50.54      6.10 o 
   6   4   0       24.43       21.56      5.37 o 
   7   4   0       55.18       55.29      5.69 o 
   8   4   0       35.11       28.17      4.03 o 
   9   4   0      109.94      109.76      7.69 o 
  10   4   0       25.02       21.22      4.30 o 
  11   4   0        0.30        2.69      3.01 o 
  12   4   0       11.15        6.67      4.34 o 
  13   4   0       29.37       33.48     15.84 o 
  14   4   0       35.61       27.79      6.24 o 
  15   4   0       74.01       68.62      9.23 o 
  16   4   0        3.91        3.89      5.26 o 
  17   4   0      204.84      203.07     25.43 o 
   1   5   0       58.74       52.32      5.12 o 
   2   5   0       33.03       41.78      8.01 o 
   3   5   0      872.94      910.51     45.57 o 
   4   5   0        2.31       -2.34      5.07 o 
   5   5   0       49.97       49.38      9.92 o 
   6   5   0        9.47        5.98      6.20 o 
   7   5   0        5.91        5.04      3.96 o 
   8   5   0        8.70        5.29      4.22 o 
   9   5   0       27.18       34.39      6.42 o 
  10   5   0       27.16       34.44      8.64 o 
  11   5   0      104.50       98.24     14.69 o 
  12   5   0        4.38        3.72      4.96 o 
 -23   1   1      275.73      296.47     18.54 o 
 -22   1   1        2.17        1.84      3.58 o 
 -21   1   1       19.09       25.95      3.75 o 
 -20   1   1       67.18       66.76      6.29 o 
 -19   1   1        3.78        1.82      2.20 o 
 -18   1   1        5.86        3.45      2.09 o 
 -17   1   1      113.30       96.08      5.37 o 
 -16   1   1        0.84       -0.92      1.74 o 
 -15   1   1       18.28       14.71      2.62 o 
 -14   1   1       37.19       43.27      2.91 o 
 -13   1   1       36.45       18.56      1.95 o 
 -12   1   1       91.36       88.50      3.68 o 
 -11   1   1       49.25       40.02      2.37 o 
 -10   1   1       14.44       14.20      1.55 o 
  -9   1   1       21.52       24.54      1.97 o 
  -8   1   1      203.28      226.47      5.51 o 
  -7   1   1     2019.82     2324.81     51.88 o 
  -6   1   1      345.72       74.43     17.60 o 
  -5   1   1      140.85       85.54      6.44 o 
  -3   1   1      145.70      166.82     10.37 o 
  -2   1   1     1255.26     1455.68     38.27 o 
  -1   1   1     4820.71     5184.45    116.49 o 
   0   1   1     7541.67     8294.40    185.22 o 
   1   1   1      514.79      509.92     12.47 o 
   2   1   1      122.47      114.66      6.62 o 
   5   1   1       62.78       65.32      2.61 o 
   6   1   1     1264.67     1388.08     23.89 o 
   7   1   1       75.28       81.51      3.01 o 
   8   1   1       28.55       20.27      1.50 o 
   9   1   1        7.02        4.66      1.02 o 
  10   1   1        0.50       -0.03      0.94 o 
  11   1   1       28.78       29.43      2.27 o 
  12   1   1        3.70        4.71      1.32 o 
  13   1   1        8.47        5.78      1.50 o 
  14   1   1      990.05      904.95     19.37 o 
  15   1   1       69.78       66.17      4.87 o 
  16   1   1       70.87       68.80      4.71 o 
  17   1   1      102.79       98.42      5.42 o 
  18   1   1       27.55       24.48      3.74 o 
  19   1   1        2.49        2.06      2.29 o 
  20   1   1      130.48      132.41      7.29 o 
  21   1   1       69.89       82.15      5.88 o 
  22   1   1        0.97        2.87      3.64 o 
  23   1   1       28.83       22.80      8.22 o 
 -22   2   1       96.58       93.67     12.48 o 
 -21   2   1        3.60        3.12      4.41 o 
 -20   2   1       10.95       13.58      5.01 o 
 -19   2   1       89.84       95.90      8.88 o 
 -18   2   1        7.52        9.19      3.81 o 
 -17   2   1      254.96      276.14     16.32 o 
 -16   2   1      323.68      307.82     12.40 o 
 -15   2   1        3.30       -0.63      2.45 o 
 -14   2   1      168.01      156.49     11.04 o 
 -13   2   1      122.03       89.16      8.04 o 
 -12   2   1       40.76       49.69      5.82 o 
 -11   2   1       46.58       45.40      4.74 o 
 -10   2   1        0.10        0.31      1.86 o 
  -9   2   1        8.39        5.08      1.94 o 
  -8   2   1       15.10       13.25      2.03 o 
  -7   2   1       20.25       16.39      2.00 o 
  -6   2   1        8.48        7.24      1.18 o 
  -5   2   1      472.02      514.35     10.81 o 
  -4   2   1      754.72      794.13     17.88 o 
  -3   2   1        6.60        8.13      1.23 o 
  -2   2   1      162.88      173.97      4.62 o 
  -1   2   1      984.96      880.94    110.18 o 
   0   2   1       54.07       50.07      3.60 o 
   1   2   1        0.46       -0.23      0.85 o 
   2   2   1       31.75       38.13      2.45 o 
   3   2   1      150.74      164.73      5.59 o 
   4   2   1       82.14       87.34      4.78 o 
   5   2   1      106.14      123.08      5.25 o 
   6   2   1     1027.84     1189.70     23.50 o 
   7   2   1       10.38       10.00      2.11 o 
   8   2   1       10.12        5.88      2.60 o 
   9   2   1        0.16       -1.15      1.61 o 
  10   2   1       22.32       18.88      3.10 o 
  11   2   1        7.79        6.85      2.55 o 
  12   2   1      412.01      390.73     15.93 o 
  13   2   1        9.32        9.19      3.44 o 
  14   2   1      309.70      330.50     15.96 o 
  15   2   1      293.18      299.42     21.82 o 
  16   2   1      138.00      139.68      9.94 o 
  17   2   1       47.59       36.51      5.59 o 
  18   2   1       12.21        6.34      4.06 o 
  19   2   1        0.19        4.23      7.73 o 
  20   2   1       71.30       70.75      8.11 o 
  21   2   1      223.59      225.23     14.51 o 
  22   2   1       12.75        9.90      4.36 o 
 -20   3   1      319.25      299.83     16.46 o 
 -19   3   1      138.32      157.30     19.91 o 
 -18   3   1      169.45      193.57     12.99 o 
 -17   3   1      242.17      263.68     12.57 o 
 -16   3   1      874.38      823.32     29.88 o 
 -15   3   1        2.71        7.08      4.33 o 
 -14   3   1      118.48      103.93     14.09 o 
 -13   3   1        0.05       -1.86      3.26 o 
 -12   3   1       11.01        6.19      3.62 o 
 -11   3   1       76.18       88.68      6.92 o 
 -10   3   1      190.39      181.19      9.63 o 
  -9   3   1      156.93      149.31      8.33 o 
  -8   3   1      423.61      447.38     14.07 o 
  -7   3   1       27.55       34.22      3.64 o 
  -6   3   1       35.09       35.07      3.33 o 
  -5   3   1        0.53        0.72      1.40 o 
  -4   3   1        0.61       -0.38      3.44 o 
  -3   3   1       62.56       70.19      8.74 o 
  -2   3   1       99.94      114.17      4.57 o 
  -1   3   1      126.50      158.51      7.76 o 
   0   3   1      107.42      115.85      7.74 o 
   1   3   1        0.28        0.25      1.13 o 
   2   3   1        0.21        0.06      1.99 o 
   3   3   1        1.68        0.16      1.76 o 
   4   3   1       59.00       64.75      7.23 o 
   5   3   1        0.85        0.97      2.05 o 
   6   3   1        0.57        0.54      1.72 o 
   7   3   1      122.75      138.85      7.09 o 
   8   3   1       11.32       14.71      3.44 o 
   9   3   1      297.96      302.69     11.96 o 
  10   3   1       11.43       11.42      3.29 o 
  11   3   1      136.63      134.49      8.81 o 
  12   3   1        9.90        8.62      4.48 o 
  13   3   1      118.68      109.25      8.54 o 
  14   3   1        5.87        8.39      9.66 o 
  15   3   1       70.79       81.19     11.92 o 
  16   3   1       10.67        3.51      4.45 o 
  17   3   1        2.06        5.42      5.11 o 
  18   3   1      150.00      145.80     11.47 o 
  19   3   1        2.94       -1.15      4.20 o 
  20   3   1       63.88       68.66      9.86 o 
 -17   4   1        0.08        4.23      5.79 o 
 -16   4   1       18.36       18.95      6.34 o 
 -15   4   1       27.56       31.81      6.90 o 
 -14   4   1       21.88       19.16      5.89 o 
 -13   4   1       60.79       61.39      7.84 o 
 -12   4   1       23.66       24.20      5.53 o 
 -11   4   1        3.59       -0.72      3.93 o 
 -10   4   1      170.72      163.25     11.04 o 
  -9   4   1        9.19       12.48      3.57 o 
  -8   4   1       58.28       69.20      6.86 o 
  -7   4   1      404.42      419.92     20.43 o 
  -6   4   1       40.96       36.77      4.25 o 
  -5   4   1       98.61      104.11      8.78 o 
  -4   4   1        9.88       13.91      3.78 o 
  -3   4   1      113.28      124.10      9.71 o 
  -2   4   1        3.46        0.83      3.17 o 
  -1   4   1       12.37       13.49      3.40 o 
   0   4   1        3.65        8.17      3.53 o 
   1   4   1      422.97      432.58     22.87 o 
   2   4   1       15.93       18.88      3.88 o 
   3   4   1       78.45       84.32      7.21 o 
   4   4   1        0.02        0.57      2.66 o 
   5   4   1       15.35       22.91      5.73 o 
   6   4   1      123.17      108.49      9.68 o 
   7   4   1       36.04       30.06      7.05 o 
   8   4   1        0.08       -1.18      2.50 o 
   9   4   1       15.11       12.26      3.56 o 
  10   4   1        0.86       -1.70      2.79 o 
  11   4   1       59.89       63.33      6.53 o 
  12   4   1       29.86       42.31      5.86 o 
  13   4   1       36.42       35.09      6.57 o 
  14   4   1        5.40       -0.34      4.55 o 
  15   4   1        2.23       -3.10      5.00 o 
  16   4   1       94.11      107.13     14.48 o 
  17   4   1      320.37      313.21     22.91 o 
 -12   5   1        5.41       12.56      7.44 o 
 -11   5   1        4.84        2.17      4.79 o 
 -10   5   1       14.94       18.24      5.10 o 
  -9   5   1        1.20        3.11      4.14 o 
  -8   5   1       57.91       49.92     10.75 o 
  -7   5   1       44.11       50.33      7.59 o 
  -6   5   1       40.45       36.66      8.89 o 
  -5   5   1       17.74       20.64      7.26 o 
  -4   5   1       71.92       68.12     10.51 o 
  -3   5   1       65.78       59.11      9.27 o 
  -2   5   1       71.15       71.39      6.02 o 
  -1   5   1        2.13        2.09      2.87 o 
   0   5   1        8.41       14.02      3.47 o 
   1   5   1       30.51       32.71      7.04 o 
   2   5   1        1.86       -2.19      4.44 o 
   3   5   1        7.24        7.48      5.91 o 
   4   5   1      104.81       96.20     12.60 o 
   5   5   1       71.22       65.91     11.43 o 
   6   5   1        0.19        2.08      5.86 o 
   7   5   1        4.84        4.56      3.61 o 
   8   5   1        1.16       -0.87      3.59 o 
   9   5   1       10.48       11.76      4.64 o 
  10   5   1       20.08       21.94      5.71 o 
  11   5   1       25.43       27.22      6.28 o 
 -24   0   2      355.22      357.27     23.62 o 
 -23   0   2       16.82       14.26      6.60 o 
 -22   0   2       13.92       18.85      6.55 o 
 -21   0   2       40.36       23.95      6.70 o 
 -20   0   2        3.79        5.31      3.94 o 
 -19   0   2       21.46       13.89      6.58 o 
 -18   0   2        8.40        1.72      2.28 o 
 -17   0   2     1079.36      926.11     25.17 o 
 -16   0   2        8.87        7.75      2.21 o 
 -15   0   2      111.66      114.40      9.94 o 
 -14   0   2       42.09       42.93      3.57 o 
 -13   0   2      560.08      504.45     13.28 o 
 -12   0   2       26.25       27.47      2.72 o 
 -11   0   2     1327.34     1366.97     26.93 o 
 -10   0   2      396.16      370.42      8.87 o 
  -9   0   2     1204.73     1551.59     29.70 o 
  -8   0   2     1422.27     1444.10     30.34 o 
  -7   0   2     6847.80     7480.90    206.67 o 
  -6   0   2    11440.26    11722.93    273.74 o 
  -5   0   2      236.67      268.66      9.45 o 
   1   0   2     2074.27     2087.38     94.02 o 
   2   0   2     1360.97     1454.55     35.72 o 
   3   0   2      195.96      210.97      6.52 o 
   4   0   2      133.53      133.96      3.91 o 
   5   0   2     1549.14     1640.44     32.50 o 
   6   0   2      762.92      642.96     12.28 o 
   7   0   2      332.19      318.20      7.62 o 
   8   0   2      970.31     1076.58     18.59 o 
   9   0   2       37.23       39.24      2.56 o 
  10   0   2      372.91      372.46      9.12 o 
  11   0   2       84.86       85.64      4.51 o 
  12   0   2     1590.66     1523.87     33.46 o 
  13   0   2      740.28      753.02     18.52 o 
  14   0   2     1473.61     1475.73     33.12 o 
  15   0   2      179.58      185.19     12.94 o 
  16   0   2       46.45       37.93      8.60 o 
  17   0   2      434.56      432.14     19.17 o 
  18   0   2      154.78      136.07     13.57 o 
  19   0   2      157.99      157.09     14.94 o 
  20   0   2      576.97      512.65     28.38 o 
  21   0   2       18.39       13.03      6.22 o 
  22   0   2       31.71       34.30      8.34 o 
  23   0   2       18.09       25.21      8.23 o 
 -24   1   2      105.29      120.71     12.90 o 
 -23   1   2       38.72       37.88      5.61 o 
 -22   1   2        1.51        2.52      5.81 o 
 -21   1   2       13.81       18.25      3.42 o 
 -20   1   2       49.78       48.71      4.28 o 
 -19   1   2      149.55      162.08      7.82 o 
 -18   1   2      148.15      144.50      6.67 o 
 -17   1   2       51.98       54.03      3.96 o 
 -16   1   2       64.60       67.15      4.29 o 
 -15   1   2     1540.16     1467.80     27.21 o 
 -14   1   2      750.87      695.47     16.03 o 
 -13   1   2       98.76      108.13      4.77 o 
 -12   1   2      148.24      168.22      4.82 o 
 -11   1   2       44.14       54.39      2.68 o 
 -10   1   2     1239.71     1254.58     22.99 o 
  -9   1   2      215.83      260.67      6.15 o 
  -8   1   2     1828.16     1915.43     48.14 o 
  -7   1   2      169.81      192.83      7.27 o 
  -6   1   2       29.24       35.31      2.77 o 
  -5   1   2      306.70      302.25     14.70 o 
  -4   1   2       52.00       72.58      4.28 o 
  -3   1   2     4352.70     4626.42     89.50 o 
  -1   1   2    10291.10    11385.59    253.74 o 
   0   1   2     1543.83     1593.45     32.29 o 
   1   1   2      704.18      808.74     26.98 o 
   2   1   2     5166.21     5132.55    130.25 o 
   4   1   2     1535.78      732.07     39.92 o 
   5   1   2      692.57      676.94     18.05 o 
   6   1   2      258.52      224.85      5.28 o 
   7   1   2      380.04      340.47      6.64 o 
   8   1   2     1107.37     1177.56     19.27 o 
   9   1   2     1242.28     1330.77     21.74 o 
  10   1   2      115.28      117.40      3.85 o 
  11   1   2      230.31      233.74      6.72 o 
  12   1   2       61.33       47.92      2.76 o 
  13   1   2      687.61      643.09     17.71 o 
  14   1   2      351.89      374.68      9.95 o 
  15   1   2      298.45      267.09      8.33 o 
  16   1   2       20.83       23.36      5.34 o 
  17   1   2       18.77       21.68      2.92 o 
  18   1   2      201.63      202.24      7.82 o 
  19   1   2      207.89      205.61      8.34 o 
  20   1   2        0.81       -1.20      2.50 o 
  21   1   2       72.66       79.17      6.38 o 
  22   1   2       70.62       61.13      7.12 o 
 -23   2   2      266.75      284.45     37.79 o 
 -22   2   2       20.06       22.24      4.87 o 
 -21   2   2       96.19      106.74     18.35 o 
 -20   2   2      388.98      403.57     18.23 o 
 -19   2   2      157.85      146.82     28.73 o 
 -18   2   2        0.68       -2.04      2.99 o 
 -17   2   2        7.36       14.24      5.74 o 
 -16   2   2       81.88       74.59      7.87 o 
 -15   2   2      312.43      299.69     11.45 o 
 -14   2   2       53.55       36.81      5.74 o 
 -13   2   2      139.49      131.69      9.63 o 
 -12   2   2       24.45       15.80      4.02 o 
 -11   2   2      389.60      434.45     25.25 o 
 -10   2   2      389.72      349.01     13.40 o 
  -9   2   2      190.89      176.49     12.79 o 
  -8   2   2      369.64      355.45     18.02 o 
  -7   2   2      300.08      326.10      9.79 o 
  -6   2   2      998.06     1051.27     19.01 o 
  -5   2   2       64.84       46.65      4.88 o 
  -4   2   2     2345.38     2507.77     42.16 o 
  -3   2   2      132.40      116.29      6.69 o 
  -2   2   2     2770.00     2892.70     57.18 o 
  -1   2   2     2328.38     2470.39    102.23 o 
   0   2   2      294.74      274.26     11.31 o 
   1   2   2       25.03       24.46      1.80 o 
   2   2   2      173.37      181.51      7.53 o 
   3   2   2       25.66       25.19      2.22 o 
   4   2   2     1204.14     1336.43     42.19 o 
   5   2   2       36.62       37.92      2.14 o 
   6   2   2      121.01       99.28      4.31 o 
   7   2   2      207.21      253.56      9.93 o 
   8   2   2      711.61      468.73     25.70 o 
   9   2   2      520.18      547.99     14.99 o 
  10   2   2      631.56      624.06     16.99 o 
  11   2   2       97.85      104.12      7.41 o 
  12   2   2      711.44      686.60     20.80 o 
  13   2   2     2355.87     2338.05     57.45 o 
  14   2   2      153.07      141.21     10.11 o 
  15   2   2       89.41       92.55      9.81 o 
  16   2   2        2.77        5.15      3.35 o 
  17   2   2       46.26       49.15      7.81 o 
  18   2   2       18.05       18.00      6.11 o 
  19   2   2       25.04       25.68      5.44 o 
  20   2   2      111.36      108.94      9.88 o 
  21   2   2       15.72       18.21      8.68 o 
 -21   3   2        5.26        6.09      5.81 o 
 -20   3   2       48.48       57.46      8.06 o 
 -19   3   2       24.09       19.95      5.59 o 
 -18   3   2      250.28      242.91     27.66 o 
 -17   3   2      528.61      585.15     24.40 o 
 -16   3   2       17.82       25.86      6.06 o 
 -15   3   2      185.40      169.05     12.53 o 
 -14   3   2      141.35      143.83     17.54 o 
 -13   3   2       82.42       93.58     13.71 o 
 -12   3   2       33.42       39.41      5.65 o 
 -11   3   2       20.17       23.48      4.44 o 
 -10   3   2       57.27       56.17      5.32 o 
  -9   3   2       43.60       41.42      4.35 o 
  -8   3   2       56.79       59.40      4.93 o 
  -7   3   2       96.96      100.28     10.14 o 
  -6   3   2        4.45        6.00      2.02 o 
  -5   3   2       13.34       12.06      1.73 o 
  -4   3   2      130.26      146.72      5.27 o 
  -3   3   2      146.01      147.07      6.75 o 
  -2   3   2       15.61       15.32      2.31 o 
  -1   3   2      787.36      882.20     17.96 o 
   0   3   2        9.17       10.64      1.66 o 
   1   3   2      969.77     1030.90     26.11 o 
   2   3   2     1628.55     1649.38     40.44 o 
   3   3   2       94.59       93.96      6.71 o 
   4   3   2      883.51      874.39     24.14 o 
   5   3   2       58.55       61.36      3.15 o 
   6   3   2      105.21      111.02      7.15 o 
   7   3   2      774.20      804.48     20.14 o 
   8   3   2      152.13      149.97      8.02 o 
   9   3   2      328.62      327.85     12.53 o 
  10   3   2      130.10      114.78      9.15 o 
  11   3   2        0.17        3.29      2.79 o 
  12   3   2       88.22       71.95      6.83 o 
  13   3   2       13.42       16.98      4.18 o 
  14   3   2        0.85       -1.52      3.11 o 
  15   3   2      397.06      419.59     19.90 o 
  16   3   2       11.65       14.00      5.65 o 
  17   3   2        7.06        6.72      6.70 o 
  18   3   2        4.30        5.06      4.42 o 
  19   3   2        2.30        1.77      4.22 o 
 -17   4   2       70.00       63.03     14.76 o 
 -16   4   2      101.13      105.46     11.23 o 
 -15   4   2        0.00        2.14      4.41 o 
 -14   4   2        2.82       -0.43      4.18 o 
 -13   4   2        3.58        7.07      4.39 o 
 -12   4   2      199.10      181.95     12.43 o 
 -11   4   2       80.53       76.76      7.94 o 
 -10   4   2        0.05        2.39      3.29 o 
  -9   4   2      119.88      116.14     14.29 o 
  -8   4   2        9.06       11.36      3.50 o 
  -7   4   2      417.49      443.94     14.33 o 
  -6   4   2        3.60        2.72      2.46 o 
  -5   4   2      478.22      509.76     15.04 o 
  -4   4   2      704.29      729.02     19.52 o 
  -3   4   2      246.35      246.45     12.28 o 
  -2   4   2       16.68       23.16      7.32 o 
  -1   4   2       94.49      111.43      6.11 o 
   0   4   2      361.64      351.29     19.65 o 
   1   4   2       16.73       15.98      3.68 o 
   2   4   2        0.22        1.63      2.59 o 
   3   4   2       10.24       12.41      3.64 o 
   4   4   2        7.30        4.60      3.04 o 
   5   4   2       36.52       39.59      8.22 o 
   6   4   2        8.13        4.93      2.49 o 
   7   4   2       75.97       69.73      5.60 o 
   8   4   2        5.25        5.76      2.89 o 
   9   4   2      183.78      197.97     10.32 o 
  10   4   2       92.18       89.37      7.50 o 
  11   4   2      144.46      141.10      9.79 o 
  12   4   2       77.20       74.22      7.40 o 
  13   4   2       22.31       28.16      5.34 o 
  14   4   2       68.71       65.66      8.67 o 
  15   4   2      144.18      157.32     16.36 o 
  16   4   2       89.92       79.81     17.56 o 
 -12   5   2        2.31       -2.47      4.66 o 
 -11   5   2       35.90       44.66     11.36 o 
 -10   5   2        0.06        1.25      4.54 o 
  -9   5   2       27.38       30.95      6.18 o 
  -8   5   2        0.87       -0.64      3.77 o 
  -7   5   2        3.56        8.76      4.00 o 
  -6   5   2      695.74      672.05     24.93 o 
  -5   5   2       38.80       38.02      7.76 o 
  -4   5   2      334.35      340.46     14.50 o 
  -3   5   2       75.60       75.70      6.58 o 
  -2   5   2       26.99       26.02      4.21 o 
  -1   5   2       54.56       50.86      5.21 o 
   0   5   2      121.17      123.74     12.34 o 
   1   5   2       50.38       36.52      7.44 o 
   2   5   2       30.53       25.85      7.06 o 
   3   5   2       22.40       18.82      6.56 o 
   4   5   2       26.47       36.22      8.86 o 
   5   5   2      122.89      108.71     14.56 o 
   6   5   2       21.16       24.80      8.40 o 
   7   5   2       60.52       62.69      9.95 o 
   8   5   2       14.11       13.13      4.03 o 
   9   5   2        7.01        9.49      4.10 o 
  10   5   2       32.84       34.25      5.59 o 
  11   5   2        6.01        4.31      4.76 o 
 -24   1   3      188.90      214.61     16.88 o 
 -23   1   3       18.20       20.72      4.71 o 
 -22   1   3      130.54      141.33      9.30 o 
 -21   1   3        0.13        0.24      3.44 o 
 -20   1   3       69.70       75.94      5.13 o 
 -19   1   3       20.00       19.93      3.06 o 
 -18   1   3       85.14       84.01      5.10 o 
 -17   1   3       54.52       54.33      4.47 o 
 -16   1   3      139.48      104.99      4.96 o 
 -15   1   3        5.21       -0.69      1.46 o 
 -14   1   3       12.82        6.44      1.54 o 
 -13   1   3       32.10       36.33      3.52 o 
 -12   1   3       41.38       41.05      2.48 o 
 -11   1   3       44.92       47.94      2.51 o 
 -10   1   3      307.77      346.79      7.95 o 
  -9   1   3     1321.57     1509.80     30.27 o 
  -7   1   3       51.26       42.48      3.11 o 
  -6   1   3      106.86      120.04      4.65 o 
  -5   1   3     1226.81     1371.16     46.18 o 
  -4   1   3        2.12        5.65      1.48 o 
  -2   1   3      918.11     1053.95     23.69 o 
  -1   1   3       11.21       17.73      1.21 o 
   0   1   3     1100.48     1129.08     31.12 o 
   1   1   3      458.22      489.55     22.34 o 
   2   1   3        6.17        2.99      1.92 o 
   4   1   3      192.65      198.78      5.14 o 
   5   1   3      822.91      916.46     16.15 o 
   6   1   3      152.13      194.57      4.85 o 
   7   1   3      473.50      501.52      9.15 o 
   8   1   3        7.73        7.16      1.41 o 
   9   1   3       67.62       72.21      5.87 o 
  10   1   3      128.40      132.59      4.27 o 
  11   1   3       85.33       93.47      3.92 o 
  12   1   3        5.27        5.26      2.04 o 
  13   1   3     1618.67     1620.27     29.61 o 
  14   1   3       97.91       88.54      4.76 o 
  15   1   3       31.54       33.74      3.76 o 
  16   1   3        8.82        2.42      2.44 o 
  17   1   3       24.42       27.12      3.37 o 
  18   1   3        0.86        1.84      2.35 o 
  19   1   3      144.33      152.52      8.77 o 
  20   1   3       55.78       57.48     12.84 o 
  21   1   3       27.39       24.19      3.90 o 
  22   1   3       17.61       18.57      7.38 o 
 -23   2   3       13.95       17.98      4.83 o 
 -22   2   3      479.38      479.60     17.53 o 
 -21   2   3       10.79       19.93      6.15 o 
 -20   2   3       10.57        7.43      4.30 o 
 -19   2   3       47.54       61.70      7.21 o 
 -18   2   3       96.47       84.96      8.07 o 
 -17   2   3        6.93        4.33      3.47 o 
 -16   2   3       17.57       19.65      3.83 o 
 -15   2   3       24.84       23.20      3.77 o 
 -14   2   3        0.29       -0.39      2.01 o 
 -13   2   3        0.24        3.13      2.93 o 
 -12   2   3        4.60        3.81      2.76 o 
 -11   2   3        0.13       -0.91      2.21 o 
 -10   2   3       40.36       42.67      3.94 o 
  -9   2   3       64.40       84.83      6.23 o 
  -8   2   3        1.21       -0.20      1.33 o 
  -7   2   3       85.57       95.18      3.96 o 
  -6   2   3      163.63      157.87      5.25 o 
  -5   2   3      627.94      721.18     14.51 o 
  -4   2   3      171.84      155.21      4.28 o 
  -3   2   3     2038.76     2290.21     37.85 o 
  -2   2   3     1366.05     1563.41     27.92 o 
  -1   2   3      342.54      413.01      9.31 o 
   0   2   3        8.68        8.07      1.43 o 
   1   2   3      147.15      138.23      5.89 o 
   2   2   3        7.85        9.50      1.90 o 
   3   2   3     1517.03     1552.84     55.58 o 
   4   2   3      928.26     1009.98     21.48 o 
   5   2   3      263.15      269.11      7.12 o 
   6   2   3      365.23      392.10     14.87 o 
   8   2   3        1.86        0.44      1.43 o 
   9   2   3       54.11       64.19      4.91 o 
  10   2   3       75.97       91.16      6.09 o 
  11   2   3       20.84       21.49      3.48 o 
  12   2   3      233.52      215.62     16.68 o 
  13   2   3      153.25      172.94     10.57 o 
  14   2   3       75.94       79.08      7.32 o 
  15   2   3      467.93      497.85     26.06 o 
  16   2   3        6.30        2.48      3.49 o 
  17   2   3        0.22       -2.92      2.92 o 
  18   2   3       10.03        5.90      3.99 o 
  19   2   3       47.75       57.15      7.31 o 
  20   2   3        8.73        4.62      4.49 o 
  21   2   3        9.41        2.74      4.82 o 
 -21   3   3      112.40      121.06     18.60 o 
 -20   3   3        2.16        1.36      4.46 o 
 -19   3   3      163.42      164.93     12.29 o 
 -18   3   3       25.94       22.35      4.74 o 
 -17   3   3        1.00        1.61      3.27 o 
 -16   3   3        3.36        3.38      4.13 o 
 -15   3   3       16.66       13.56      4.90 o 
 -14   3   3       43.38       46.56      6.51 o 
 -13   3   3       15.85       12.05      4.28 o 
 -12   3   3       27.48       27.84      6.03 o 
 -11   3   3        7.24        9.96      3.72 o 
 -10   3   3       19.75       24.57      4.44 o 
  -9   3   3       46.37       38.95      4.78 o 
  -8   3   3      493.26      508.82     17.22 o 
  -7   3   3        0.10       -0.21      2.29 o 
  -6   3   3        0.65        1.33      1.72 o 
  -5   3   3      189.38      214.37      6.08 o 
  -4   3   3       36.75       37.97      2.35 o 
  -3   3   3       88.61      107.21      5.50 o 
  -2   3   3       41.45       49.42      2.34 o 
  -1   3   3        3.41        4.07      1.45 o 
   0   3   3      598.59      667.57     16.13 o 
   1   3   3      200.45      234.85      9.98 o 
   2   3   3      237.66      245.06     13.35 o 
   3   3   3       92.80       95.35      7.21 o 
   4   3   3      201.14      216.46      9.66 o 
   5   3   3      354.60      373.86     10.63 o 
   6   3   3       29.80       26.61      3.09 o 
   7   3   3       37.10       39.16      3.91 o 
   8   3   3       10.46        6.03      2.49 o 
   9   3   3       51.31       44.11      4.61 o 
  10   3   3      162.18      138.78      8.97 o 
  11   3   3        0.00       -0.20      2.66 o 
  12   3   3       23.57       24.52      4.57 o 
  13   3   3        2.44        1.68      3.08 o 
  14   3   3        0.06       -0.19      3.25 o 
  15   3   3      147.02      146.08     10.94 o 
  16   3   3        0.14        9.07     15.62 o 
  17   3   3       16.13        8.48      6.88 o 
  18   3   3      185.89      202.76     21.00 o 
  19   3   3       18.10       28.87      6.94 o 
 -18   4   3       70.72       79.65     12.13 o 
 -17   4   3       85.55       80.48     10.19 o 
 -16   4   3        0.48       -1.57      4.91 o 
 -15   4   3       14.91       14.67      6.24 o 
 -14   4   3       39.54       38.41      6.81 o 
 -13   4   3       42.50       48.66      7.12 o 
 -12   4   3        0.36       -1.75      3.61 o 
 -11   4   3       31.63       34.02      5.63 o 
 -10   4   3        5.00        1.74      3.49 o 
  -9   4   3       15.25        8.76      3.70 o 
  -8   4   3        0.00        1.25      2.90 o 
  -7   4   3       64.79       86.71      7.03 o 
  -6   4   3      826.35      885.95     29.70 o 
  -5   4   3       72.84       83.58     11.56 o 
  -4   4   3        6.71       10.93      6.79 o 
  -3   4   3        0.04       -0.56      2.31 o 
  -2   4   3        0.04        4.27      2.22 o 
  -1   4   3       17.24       14.81      4.49 o 
   0   4   3      215.80      209.69     10.46 o 
   1   4   3        6.55       13.46      4.44 o 
   2   4   3       44.58       50.45      5.19 o 
   3   4   3       25.04       24.22      4.44 o 
   4   4   3        2.72        2.67      3.07 o 
   5   4   3        8.01        3.53      3.44 o 
   6   4   3       41.68       49.97      5.90 o 
   7   4   3       11.93       13.15      3.33 o 
   8   4   3       65.64       66.90      6.12 o 
   9   4   3       24.81       21.77      4.89 o 
  10   4   3      208.54      195.14     11.19 o 
  11   4   3        0.32        1.76      3.48 o 
  12   4   3        0.37        3.67      3.56 o 
  13   4   3        0.00       -2.83      4.01 o 
  14   4   3        5.77        6.74      4.46 o 
  15   4   3       33.44       26.94      6.66 o 
  16   4   3      122.51      127.03     14.55 o 
 -12   5   3      184.02      179.15     13.14 o 
 -11   5   3       49.72       43.74      7.45 o 
 -10   5   3        0.82        4.92      4.63 o 
  -9   5   3        0.48        1.13      4.71 o 
  -8   5   3       16.14       11.11      6.17 o 
  -7   5   3      109.00      113.76      9.36 o 
  -6   5   3       35.92       35.50      8.76 o 
  -5   5   3       29.90       32.16      6.96 o 
  -4   5   3       18.07       18.70      4.40 o 
  -3   5   3       56.67       55.58      5.92 o 
  -2   5   3        1.51        3.51      3.03 o 
  -1   5   3        1.56        3.04      2.84 o 
   0   5   3        0.05       -1.99      4.69 o 
   1   5   3        5.25       10.52      5.51 o 
   2   5   3        2.38       -2.49      4.70 o 
   3   5   3        2.00        5.49      5.87 o 
   4   5   3        8.64       12.37      6.74 o 
   5   5   3      117.37      116.52     15.09 o 
   6   5   3       29.77       29.97      7.66 o 
   7   5   3       14.99       16.45      5.64 o 
   8   5   3        0.02        0.46      3.54 o 
   9   5   3        2.13        3.14      3.92 o 
  10   5   3       13.53        9.79      4.67 o 
 -25   0   4        2.69        3.54      6.24 o 
 -24   0   4      208.39      226.89     20.14 o 
 -23   0   4       60.43       39.67      8.67 o 
 -22   0   4        4.81        6.32      4.76 o 
 -21   0   4       18.52       23.47     10.89 o 
 -20   0   4        6.91        8.84      4.08 o 
 -19   0   4        0.50       -0.44      2.25 o 
 -18   0   4        2.56       -0.18      4.20 o 
 -17   0   4      320.88      328.45     11.43 o 
 -16   0   4     1286.55     1118.85     28.05 o 
 -15   0   4      719.91      725.58     21.67 o 
 -14   0   4       11.35       15.37      2.44 o 
 -13   0   4      142.24      143.05      5.92 o 
 -12   0   4      144.34      129.87      5.20 o 
 -11   0   4     1464.50     1563.65     30.36 o 
 -10   0   4     7875.22     8529.04    153.22 o 
  -9   0   4      277.36      326.26      8.52 o 
  -8   0   4     3160.87     3134.14     57.39 o 
  -7   0   4       66.77       82.89      4.65 o 
  -6   0   4     1445.47     1554.22     55.04 o 
  -5   0   4      657.69      599.17     13.14 o 
  -4   0   4     1566.25     1567.70     41.88 o 
  -3   0   4        5.49        4.88      1.28 o 
  -2   0   4     8285.67     9290.51    411.91 o 
  -1   0   4     7001.76     7217.10    206.15 o 
   0   0   4     1675.34     1759.20     50.91 o 
   1   0   4      525.23      510.77     15.89 o 
   2   0   4     4822.97     5024.32    104.81 o 
   3   0   4      599.24      706.97     14.64 o 
   4   0   4      646.38      601.05     14.40 o 
   5   0   4        1.50        2.00      1.09 o 
   6   0   4     1983.04     1859.11     39.72 o 
   7   0   4     2587.01     2906.03     46.89 o 
   8   0   4     1260.20     1386.22     23.68 o 
   9   0   4     1244.86     1239.78     21.59 o 
  10   0   4      179.57      180.68      5.45 o 
  11   0   4     5891.39     5850.84    108.12 o 
  12   0   4      146.08      143.06      7.36 o 
  13   0   4      454.41      448.05     12.44 o 
  14   0   4      206.92      191.05      7.42 o 
  15   0   4      403.69      393.10     19.70 o 
  16   0   4       66.75       65.04      7.46 o 
  17   0   4      251.59      245.21     16.94 o 
  18   0   4       10.02        2.42      4.35 o 
  19   0   4       16.40       18.44      6.28 o 
  20   0   4       27.23       28.77      7.63 o 
  21   0   4       33.85       31.11      7.93 o 
  22   0   4        1.42        0.98      5.84 o 
 -24   1   4        0.12        2.25     11.76 o 
 -23   1   4       17.04       23.40      4.70 o 
 -22   1   4      367.72      419.70     19.52 o 
 -21   1   4      250.12      268.09     11.85 o 
 -20   1   4        0.53       -0.63      2.61 o 
 -19   1   4      318.74      315.62     11.77 o 
 -18   1   4      451.04      432.96     11.61 o 
 -17   1   4      136.93      132.27      5.76 o 
 -16   1   4        0.04        1.61      1.52 o 
 -15   1   4       68.86       76.10      4.71 o 
 -14   1   4       34.32       48.62      3.39 o 
 -13   1   4       26.34       27.44      2.33 o 
 -12   1   4       59.46       66.17      3.58 o 
 -11   1   4        4.48       16.41      2.83 o 
 -10   1   4      704.30      790.85     15.42 o 
  -9   1   4      855.10      963.91     19.34 o 
  -8   1   4     2152.97     2354.67     45.57 o 
  -7   1   4      361.98      351.21      9.21 o 
  -6   1   4     1310.21     1294.34     41.95 o 
  -5   1   4     2208.76     2190.24    143.60 o 
  -3   1   4        5.43        0.21      0.87 o 
  -2   1   4    12510.27    12809.99    401.40 o 
  -1   1   4       30.95       16.94      1.64 o 
   0   1   4      751.76      733.50     24.93 o 
   3   1   4     3354.48     3268.80     88.15 o 
   4   1   4       14.79       17.38      1.56 o 
   5   1   4     1969.30     2274.75     35.44 o 
   6   1   4        6.55        3.15      0.97 o 
   7   1   4       55.01       44.58      1.99 o 
   8   1   4      268.12      302.86      6.18 o 
   9   1   4      487.79      479.96     10.10 o 
  10   1   4      125.96      114.98      4.01 o 
  11   1   4     1841.94     1813.49     31.49 o 
  12   1   4     1605.81     1560.64     29.98 o 
  13   1   4       10.53       11.22      2.85 o 
  14   1   4      102.06      104.48      4.99 o 
  15   1   4      220.30      226.34      9.57 o 
  16   1   4      176.27      163.91      8.49 o 
  17   1   4      435.64      454.13     12.26 o 
  18   1   4        5.52        4.15      2.53 o 
  19   1   4       43.37       42.50      5.01 o 
  20   1   4       28.50       24.87      3.84 o 
  21   1   4      199.79      193.86     31.57 o 
  22   1   4       38.66       42.02      9.80 o 
 -23   2   4      165.99      181.38     15.61 o 
 -22   2   4       46.53       42.44      6.23 o 
 -21   2   4       44.65       36.13      6.32 o 
 -20   2   4      102.84      103.06     10.16 o 
 -19   2   4        4.92        7.36      4.75 o 
 -18   2   4       36.61       42.91      6.02 o 
 -17   2   4      198.08      192.50     10.41 o 
 -16   2   4      289.16      265.39     13.99 o 
 -15   2   4      127.49      114.48     10.71 o 
 -14   2   4      122.88      139.54      7.85 o 
 -13   2   4      180.55      187.82     15.10 o 
 -12   2   4       40.98       34.05      5.10 o 
 -11   2   4      812.41      805.54     21.74 o 
 -10   2   4        0.16        0.21      1.63 o 
  -9   2   4      744.39      747.04     23.21 o 
  -8   2   4      636.27      643.82     20.29 o 
  -7   2   4      178.68      185.60      6.90 o 
  -6   2   4     1365.48     1476.24     30.89 o 
  -5   2   4     1967.34     2191.24     40.07 o 
  -4   2   4     1604.87     1805.19     32.65 o 
  -3   2   4     5953.71     6771.31    117.08 o 
  -2   2   4       29.83       23.48      3.03 o 
  -1   2   4       16.02       23.86      2.08 o 
   0   2   4     1905.21     1961.86     51.99 o 
   1   2   4      352.99      366.02     16.35 o 
   2   2   4     1340.66     1330.81     56.19 o 
   3   2   4       46.56       55.91      2.71 o 
   4   2   4      532.66      511.70     12.24 o 
   5   2   4      303.30      292.14      8.26 o 
   8   2   4      350.17      397.90     12.00 o 
   9   2   4      854.97      878.64     22.10 o 
  10   2   4       87.85       99.13      6.59 o 
  11   2   4       45.39       50.25      4.98 o 
  12   2   4      181.62      159.83      9.10 o 
  13   2   4       47.03       41.15      5.45 o 
  14   2   4       25.91       25.02      5.48 o 
  15   2   4      203.35      210.03     31.98 o 
  16   2   4       13.72        8.04      3.91 o 
  17   2   4        6.68        2.95      3.65 o 
  18   2   4        9.44       10.31      4.53 o 
  19   2   4        2.47        4.27      4.19 o 
  20   2   4       30.97       24.18      7.20 o 
  21   2   4       23.09       14.09      7.86 o 
 -21   3   4      106.70       96.27      9.92 o 
 -20   3   4       98.57       89.21      9.51 o 
 -19   3   4        2.79        3.96      5.36 o 
 -18   3   4       27.14       26.94      5.02 o 
 -17   3   4       11.95       14.80      4.10 o 
 -16   3   4        1.10        4.36      3.12 o 
 -15   3   4       19.52       11.70      4.73 o 
 -14   3   4        0.26       -0.82      3.27 o 
 -13   3   4        0.92       -1.70      2.84 o 
 -12   3   4        7.45        3.82      3.32 o 
 -11   3   4       37.80       29.60      4.73 o 
 -10   3   4      143.86      136.55      9.14 o 
  -9   3   4      124.57      117.30      8.11 o 
  -8   3   4       38.90       33.79      4.34 o 
  -7   3   4       12.35       18.77      3.25 o 
  -6   3   4      619.45      646.16     22.91 o 
  -5   3   4     1305.06     1303.96     33.58 o 
  -4   3   4      351.16      356.64      9.68 o 
  -3   3   4      783.03      883.77     17.81 o 
  -2   3   4     1786.16     1927.98     35.82 o 
  -1   3   4      257.46      252.54      8.96 o 
   0   3   4      228.86      221.42     11.26 o 
   1   3   4      175.23      182.95     11.21 o 
   2   3   4      105.91       92.00     15.80 o 
   3   3   4        3.37        3.12      2.64 o 
   4   3   4      234.54      258.77      7.38 o 
   5   3   4      107.97      120.81      8.87 o 
   6   3   4        3.48        3.47      1.72 o 
   7   3   4       49.46       47.43      5.59 o 
   8   3   4      421.05      437.93     13.51 o 
   9   3   4       30.05       26.59      3.84 o 
  10   3   4        9.18       10.77      3.20 o 
  11   3   4      326.35      311.65     13.24 o 
  12   3   4        0.06       -2.58      2.61 o 
  13   3   4       74.95       72.64      7.35 o 
  14   3   4        1.57        1.29      3.74 o 
  15   3   4      168.75      159.20     11.41 o 
  16   3   4       24.27       20.94     13.58 o 
  17   3   4       25.87       21.68      8.40 o 
  18   3   4      224.58      210.96     14.08 o 
  19   3   4        7.39        0.98      5.17 o 
 -18   4   4        0.64        0.93      6.63 o 
 -17   4   4       30.51       42.98      8.03 o 
 -16   4   4        9.08       10.75      5.50 o 
 -15   4   4      120.00      107.91     13.49 o 
 -14   4   4       18.57       27.26     10.39 o 
 -13   4   4        0.36        1.84      5.75 o 
 -12   4   4       94.58       97.87      9.07 o 
 -11   4   4      121.88      129.09      9.97 o 
 -10   4   4       59.97       61.68      6.80 o 
  -9   4   4        4.98        1.16      5.02 o 
  -8   4   4      439.87      431.76     16.19 o 
  -7   4   4      599.60      651.77     21.37 o 
  -6   4   4        4.01        2.83      2.95 o 
  -5   4   4       10.80        4.22      3.25 o 
  -4   4   4       16.32       20.82      5.20 o 
  -3   4   4        0.18       -1.56      2.64 o 
  -2   4   4        0.68        2.69      2.27 o 
  -1   4   4       23.76       37.29     11.10 o 
   0   4   4       58.83       51.06      5.66 o 
   1   4   4      116.82      125.87      8.12 o 
   2   4   4       44.27       43.06      5.06 o 
   3   4   4      136.82      143.69      9.12 o 
   4   4   4       19.78       26.63      4.78 o 
   5   4   4      152.26      159.52     10.60 o 
   6   4   4       51.70       55.54      5.07 o 
   7   4   4      170.55      186.72     14.54 o 
   8   4   4      256.79      266.27     16.88 o 
   9   4   4      226.46      219.35     19.27 o 
  10   4   4        1.66        5.21      3.55 o 
  11   4   4       41.87       47.26      6.20 o 
  12   4   4      143.01      148.45     12.40 o 
  13   4   4        0.39       -3.37      3.37 o 
  14   4   4        0.16        1.32      4.03 o 
  15   4   4        8.01       11.19      5.94 o 
 -13   5   4        0.40        1.20      6.07 o 
 -12   5   4       31.74       30.75      7.62 o 
 -11   5   4       16.52       19.75      9.20 o 
 -10   5   4       11.91       13.58      5.21 o 
  -9   5   4        1.78        7.88      4.65 o 
  -8   5   4       28.21       21.86      5.52 o 
  -7   5   4      153.22      147.08     10.97 o 
  -6   5   4       48.80       52.29      6.64 o 
  -5   5   4      260.38      252.86     12.78 o 
  -4   5   4        0.36       -1.06      3.44 o 
  -3   5   4       16.82       18.79      4.27 o 
  -2   5   4        1.30        0.96      2.95 o 
  -1   5   4       58.09       60.65      5.68 o 
   0   5   4       49.03       46.44      8.60 o 
   1   5   4       39.28       28.71      7.59 o 
   2   5   4       48.22       44.64      9.25 o 
   3   5   4        0.04       -4.57      4.57 o 
   4   5   4       43.51       46.31      9.96 o 
   5   5   4        0.21       -2.00      5.41 o 
   6   5   4      140.48      154.85     14.86 o 
   7   5   4        3.25        7.04      4.02 o 
   8   5   4       50.19       44.67      5.73 o 
   9   5   4       10.14        9.43      4.32 o 
  10   5   4      103.59       89.25      9.95 o 
 -24   1   5       47.68       45.23      6.86 o 
 -23   1   5      184.01      200.37     27.82 o 
 -22   1   5       11.70        6.79      3.62 o 
 -21   1   5       17.03       16.73      4.13 o 
 -20   1   5       52.46       55.61      5.40 o 
 -19   1   5       46.06       36.80      4.26 o 
 -18   1   5       18.79       19.99      3.17 o 
 -17   1   5       74.63       70.77      8.29 o 
 -16   1   5       34.79       30.22      3.51 o 
 -15   1   5        1.01       -0.13      1.53 o 
 -14   1   5       44.25       40.07      5.02 o 
 -13   1   5       70.89       78.93      4.08 o 
 -12   1   5      123.89      161.27      5.76 o 
 -11   1   5       60.06       60.47      3.39 o 
 -10   1   5      730.88      745.09     15.65 o 
  -9   1   5      125.42      105.67      4.10 o 
  -8   1   5      176.01      169.29      4.52 o 
  -7   1   5      730.26      806.49     15.01 o 
  -6   1   5        0.41        1.56      1.16 o 
  -5   1   5      172.27      148.23      5.90 o 
  -4   1   5     2248.93       -0.31      0.92 o 
  -3   1   5       49.04       47.16      4.52 o 
   2   1   5      444.28      449.09     12.41 o 
   3   1   5      161.69      171.34      9.13 o 
   4   1   5     1739.77     1998.50     31.48 o 
   5   1   5      191.00      194.32      4.12 o 
   6   1   5      282.37      334.76      7.66 o 
   7   1   5      203.68      207.09      5.28 o 
   8   1   5       35.60       39.90      2.31 o 
   9   1   5        7.52        4.54      1.56 o 
  10   1   5      426.62      415.11      9.43 o 
  11   1   5     1201.10     1184.88     21.82 o 
  12   1   5       36.88       34.66      4.78 o 
  13   1   5       61.40       56.55      3.46 o 
  14   1   5       49.80       48.37      3.51 o 
  15   1   5       72.26       65.30      4.41 o 
  16   1   5        0.92        0.51      2.07 o 
  17   1   5      328.86      337.42     10.97 o 
  18   1   5        6.37        9.70      2.81 o 
  19   1   5        2.11       -1.56      2.52 o 
  20   1   5        4.59        7.42      5.00 o 
  21   1   5        3.20        5.62      4.10 o 
 -23   2   5       23.68       20.00      4.94 o 
 -22   2   5        0.11       -2.99      2.99 o 
 -21   2   5        4.47        4.99      4.27 o 
 -20   2   5       82.77       58.56      7.62 o 
 -19   2   5       12.65       17.80      4.61 o 
 -18   2   5       69.25       69.70      7.23 o 
 -17   2   5        3.78        2.79      2.80 o 
 -16   2   5        1.48       -2.39      2.39 o 
 -15   2   5        4.66        3.80      2.38 o 
 -14   2   5      118.09      117.45      7.14 o 
 -13   2   5       90.85       90.52      6.16 o 
 -12   2   5      117.25      134.89      7.80 o 
 -11   2   5     1159.26     1249.58     31.36 o 
 -10   2   5      623.31      564.71     27.82 o 
  -9   2   5        7.92        6.48      1.99 o 
  -8   2   5      427.77      426.02     14.86 o 
  -7   2   5      170.29      200.29      7.46 o 
  -6   2   5     1407.77     1525.17     41.73 o 
  -5   2   5     3521.21     3934.73     76.29 o 
  -4   2   5      501.05      569.83     13.59 o 
  -3   2   5      316.48      329.41      6.96 o 
  -2   2   5     2130.25     2349.52     42.68 o 
  -1   2   5       30.24       30.97      1.78 o 
   0   2   5      100.32      119.21      3.41 o 
   1   2   5       10.06        6.51      2.05 o 
   2   2   5       40.51       44.82      2.53 o 
   3   2   5      142.19      149.65      5.13 o 
   4   2   5      299.19      360.11     10.50 o 
   5   2   5        0.11        1.99      1.56 o 
   6   2   5        0.16        0.30      1.29 o 
   7   2   5        6.72        8.21      2.16 o 
   8   2   5        0.99        0.01      1.64 o 
   9   2   5       17.66       23.14      3.33 o 
  10   2   5        1.68        0.49      2.12 o 
  11   2   5       75.39       76.27      8.27 o 
  12   2   5        4.71        6.05      2.90 o 
  13   2   5       11.31       15.27      3.99 o 
  14   2   5       54.08       54.32      7.74 o 
  15   2   5       56.63       64.97      8.39 o 
  16   2   5        2.20        4.70      3.00 o 
  17   2   5       39.02       43.34      6.99 o 
  18   2   5        5.24       11.08      4.52 o 
  19   2   5       14.15        9.08      5.86 o 
  20   2   5        4.18        8.46      5.83 o 
 -21   3   5        5.17       -0.57      4.73 o 
 -20   3   5       26.46       17.67      6.19 o 
 -19   3   5        9.87        8.21      4.21 o 
 -18   3   5      118.11      126.26     16.63 o 
 -17   3   5       93.46      100.78     10.38 o 
 -16   3   5       99.13       93.08      7.33 o 
 -15   3   5       42.49       41.71      6.67 o 
 -14   3   5      153.19      151.82     15.61 o 
 -13   3   5        6.02        5.03      3.31 o 
 -12   3   5        3.83        7.62      3.28 o 
 -11   3   5        6.86        5.72      3.55 o 
 -10   3   5      139.25      150.45     10.53 o 
  -9   3   5      839.55      861.30     26.53 o 
  -8   3   5      907.14      932.88     27.79 o 
  -7   3   5       68.06       61.45      4.82 o 
  -6   3   5      205.10      224.57      8.32 o 
  -5   3   5     1286.58     1400.51     30.31 o 
  -4   3   5       40.57       38.10      3.16 o 
  -3   3   5      497.57      553.93     13.62 o 
  -2   3   5       66.65       75.61      3.61 o 
  -1   3   5       31.64       35.14      8.27 o 
   0   3   5        5.03        7.35      2.99 o 
   1   3   5      616.62      654.38     21.72 o 
   2   3   5       12.83        5.42      2.70 o 
   3   3   5        0.01        0.15      1.14 o 
   4   3   5       64.04       69.24     10.21 o 
   5   3   5       20.40       28.57      3.24 o 
   6   3   5       43.15       54.36      3.82 o 
   7   3   5        4.82        4.14      2.28 o 
   8   3   5       26.63       22.74      3.62 o 
   9   3   5      106.88      113.67      7.48 o 
  10   3   5       48.35       50.02      8.02 o 
  11   3   5       64.77       63.32      8.06 o 
  12   3   5        9.28        8.57      3.76 o 
  13   3   5        0.00       -2.87      2.87 o 
  14   3   5        3.88       -2.16      4.75 o 
  15   3   5        7.62       10.52      5.63 o 
  16   3   5        3.18        0.03      4.51 o 
  17   3   5        0.04        2.22      6.98 o 
  18   3   5       26.93       24.50      5.92 o 
 -18   4   5       29.65       33.62      7.79 o 
 -17   4   5       15.05        6.22      5.58 o 
 -16   4   5       16.88       20.03      6.10 o 
 -15   4   5       27.29       21.71      6.18 o 
 -14   4   5       36.08       37.29      8.81 o 
 -13   4   5        8.94       11.26      4.69 o 
 -12   4   5       82.55       75.12      8.11 o 
 -11   4   5       30.38       38.00      5.92 o 
 -10   4   5       98.93      104.21      8.79 o 
  -9   4   5      568.11      561.71     20.07 o 
  -8   4   5        1.56       -1.41      3.55 o 
  -7   4   5      390.26      414.77     19.60 o 
  -6   4   5      124.85      141.08      9.89 o 
  -5   4   5       11.53        7.22      3.20 o 
  -4   4   5       18.25       18.33      5.43 o 
  -3   4   5        0.30        0.66      2.35 o 
  -2   4   5        5.23        9.66      2.67 o 
  -1   4   5       71.96       76.80      5.75 o 
   0   4   5       53.03       52.41      5.93 o 
   1   4   5      180.27      205.82     11.49 o 
   2   4   5        0.01        0.09      2.49 o 
   3   4   5       88.06       74.55      6.86 o 
   4   4   5        4.73        6.72      2.63 o 
   5   4   5       13.36       15.05      2.94 o 
   6   4   5        4.44        2.95      2.42 o 
   7   4   5       33.26       30.93      4.20 o 
   8   4   5       72.02       73.80      6.77 o 
   9   4   5       77.11       69.99      8.27 o 
  10   4   5        0.00       -0.45      3.34 o 
  11   4   5        5.83        4.07      3.92 o 
  12   4   5       15.34       19.76      5.01 o 
  13   4   5       48.45       43.44      6.70 o 
  14   4   5       18.15       13.54      5.22 o 
  15   4   5        0.08       -3.09      5.88 o 
 -13   5   5        2.54        5.80      6.00 o 
 -12   5   5        1.00        1.92      5.18 o 
 -11   5   5       18.10       13.31      5.76 o 
 -10   5   5        0.58       -0.65      4.48 o 
  -9   5   5        0.04        0.81      5.27 o 
  -8   5   5       32.81       39.75      8.98 o 
  -7   5   5       11.64       11.97     10.15 o 
  -6   5   5        0.61       -2.18      3.76 o 
  -5   5   5        0.67        1.48      3.70 o 
  -4   5   5       29.10       25.67      4.80 o 
  -3   5   5        0.23       -1.81      4.65 o 
  -2   5   5        0.39        0.25      2.79 o 
  -1   5   5        6.39        4.58      5.68 o 
   0   5   5       19.00       19.44      7.18 o 
   1   5   5        5.32       -2.70      4.88 o 
   2   5   5       22.53       19.12      7.54 o 
   3   5   5        0.00        1.52      4.89 o 
   4   5   5       58.13       51.22     10.71 o 
   5   5   5        8.33        7.75      5.26 o 
   6   5   5       30.91       32.16      4.50 o 
   7   5   5       58.08       57.13     11.22 o 
   8   5   5        1.50       -2.45      3.62 o 
   9   5   5       14.69       12.90      4.55 o 
 -25   0   6      726.43      865.57     43.40 o 
 -24   0   6       86.05       81.19     11.71 o 
 -23   0   6      406.57      439.80     21.17 o 
 -22   0   6       96.18       97.70     10.08 o 
 -21   0   6       68.52       67.15      8.10 o 
 -20   0   6      144.33      117.52     11.55 o 
 -19   0   6     1218.23     1090.26     29.28 o 
 -18   0   6        0.18        1.13      2.07 o 
 -17   0   6      218.19      226.01      9.10 o 
 -16   0   6      319.56      333.99     11.29 o 
 -15   0   6      220.91      229.46      8.11 o 
 -14   0   6       83.79       73.16      4.56 o 
 -13   0   6       24.00       31.94      2.99 o 
 -12   0   6      485.85      494.86     11.55 o 
 -11   0   6      451.25      447.30     10.48 o 
 -10   0   6       13.26       18.44      1.90 o 
  -9   0   6      155.33      183.02      7.05 o 
  -8   0   6      501.95      492.74     12.39 o 
  -7   0   6       89.25       82.59      4.45 o 
  -6   0   6      517.04      635.50     16.55 o 
  -5   0   6      206.13      187.66      6.07 o 
  -4   0   6     8669.29     8989.84    210.57 o 
  -3   0   6     3978.25     4188.80     98.74 o 
  -2   0   6      600.49      605.03     15.68 o 
  -1   0   6      825.57      879.52     22.12 o 
   0   0   6      977.07     1045.94     26.05 o 
   1   0   6     1883.21     1974.13     47.72 o 
   2   0   6     3357.54     3711.97     88.04 o 
   3   0   6     1180.56     1174.02     23.63 o 
   4   0   6     9028.33     9863.85    238.89 o 
   5   0   6      552.32      532.89     13.73 o 
   6   0   6       12.29        9.13      1.97 o 
   7   0   6     2159.25     2148.34     35.52 o 
   8   0   6     1361.35     1352.55     25.26 o 
   9   0   6       31.75       40.32      2.75 o 
  10   0   6     9803.70     9617.26    163.64 o 
  11   0   6      862.18      830.59     17.11 o 
  12   0   6      124.10      115.35      4.93 o 
  13   0   6        3.54        4.34      2.48 o 
  14   0   6       38.19       37.35      3.73 o 
  15   0   6      204.32      196.96     14.41 o 
  16   0   6       83.86       77.88     10.36 o 
  17   0   6      473.99      457.25     25.86 o 
  18   0   6       45.92       51.95      9.00 o 
  19   0   6      550.02      569.35     31.31 o 
  20   0   6       53.41       43.62      8.89 o 
  21   0   6      138.36      155.44     16.27 o 
 -25   1   6      461.10      527.44     40.95 o 
 -24   1   6       53.38       56.34      6.99 o 
 -23   1   6       19.78       25.02      7.33 o 
 -22   1   6        7.93        9.10      3.73 o 
 -21   1   6      218.35      213.03     10.91 o 
 -20   1   6        6.43        5.85      4.63 o 
 -19   1   6       13.82       12.82      2.92 o 
 -18   1   6      158.31      147.88      7.50 o 
 -17   1   6      200.42      186.22      7.65 o 
 -16   1   6        0.08       -1.61      1.61 o 
 -15   1   6      122.54      145.61      5.89 o 
 -14   1   6       11.19       16.94      2.21 o 
 -13   1   6      291.23      285.76      7.67 o 
 -12   1   6     1362.62     1478.10     29.28 o 
 -11   1   6       25.15       28.40      2.42 o 
 -10   1   6     1002.22      944.03     28.20 o 
  -9   1   6      513.52      502.94     10.48 o 
  -8   1   6     1872.94     1918.01     33.62 o 
  -7   1   6     1512.79     1424.31     25.26 o 
  -6   1   6     1423.33     1501.78     26.28 o 
  -5   1   6     1016.91     1026.31     18.28 o 
  -4   1   6        0.69        3.16      1.34 o 
  -3   1   6     2281.86     2065.30    292.22 o 
  -2   1   6       92.72       24.05      3.21 o 
  -1   1   6       78.00        4.21      3.13 o 
   0   1   6        6.35        5.82      1.93 o 
   1   1   6       41.88       57.08      2.89 o 
   2   1   6      161.97      194.45      7.66 o 
   3   1   6     1103.14     1236.92     22.98 o 
   4   1   6     2849.47     3056.19     47.39 o 
   5   1   6      393.14      405.94      6.96 o 
   6   1   6     1513.79     1655.91     22.47 o 
   7   1   6      221.60      234.22      5.11 o 
   8   1   6     1147.54     1155.67     18.49 o 
   9   1   6     1349.26     1317.62     23.60 o 
  10   1   6     1326.17     1274.69     23.17 o 
  11   1   6      571.27      582.88     13.41 o 
  12   1   6      487.33      499.35     12.83 o 
  13   1   6      709.86      741.79     14.97 o 
  14   1   6       91.14       86.26      6.00 o 
  15   1   6      214.93      203.62      7.00 o 
  16   1   6        1.26        0.66      2.03 o 
  17   1   6      184.57      204.25      8.03 o 
  18   1   6       13.94       14.71      3.25 o 
  19   1   6        0.07        1.65      2.88 o 
  20   1   6       58.37       61.11     11.21 o 
  21   1   6       28.02       41.52      9.57 o 
 -23   2   6       30.49       21.74      4.90 o 
 -22   2   6        2.92        1.79      3.55 o 
 -21   2   6       11.51       13.98      3.93 o 
 -20   2   6      204.15      202.49     21.82 o 
 -19   2   6       77.61       97.16      9.00 o 
 -18   2   6       42.33       60.21      6.89 o 
 -17   2   6      211.16      199.16      9.89 o 
 -16   2   6       55.00       48.51      5.05 o 
 -15   2   6       86.60       92.28      6.45 o 
 -14   2   6       23.08       23.21      3.40 o 
 -13   2   6        6.72        6.87      2.39 o 
 -12   2   6     1480.16     1548.14     38.17 o 
 -11   2   6      363.55      381.40     12.55 o 
 -10   2   6        0.13        0.91      1.82 o 
  -9   2   6      213.82      209.84      9.60 o 
  -8   2   6      174.20      200.06      9.03 o 
  -7   2   6      997.09      500.29     26.42 o 
  -6   2   6     2578.95     2843.29     74.72 o 
  -5   2   6       65.72       91.93      5.01 o 
  -4   2   6     1855.63     1932.31     35.80 o 
  -3   2   6     2086.42     2292.27     41.90 o 
  -2   2   6      404.64      364.33      8.77 o 
  -1   2   6        7.23       12.76      1.39 o 
   0   2   6      612.28      606.98     13.66 o 
   1   2   6      778.11      770.60     15.40 o 
   2   2   6     1091.18     1097.38     23.47 o 
   3   2   6     1137.63     1230.07     26.29 o 
   4   2   6       90.33      104.40      6.47 o 
   6   2   6        0.13       -0.28      1.34 o 
   7   2   6      380.96      390.26     11.94 o 
   8   2   6      133.45      131.79      7.60 o 
   9   2   6       77.41       78.53      5.90 o 
  10   2   6        6.13        2.61      2.37 o 
  11   2   6       63.14       71.84      6.08 o 
  12   2   6       47.81       46.13      5.13 o 
  13   2   6       90.65       87.23      8.73 o 
  14   2   6       55.76       55.45      8.64 o 
  15   2   6      272.83      269.49     17.44 o 
  16   2   6       94.88       94.42      7.79 o 
  17   2   6        9.87        3.41      3.86 o 
  18   2   6       36.36       33.08     10.22 o 
  19   2   6      114.48      118.16     10.38 o 
  20   2   6      191.87      190.62     13.47 o 
 -21   3   6        0.17        0.51      6.61 o 
 -20   3   6       21.33       18.98      8.10 o 
 -19   3   6        0.07       -0.77      3.45 o 
 -18   3   6       21.51       17.71      5.03 o 
 -17   3   6        1.28       -1.51      2.97 o 
 -16   3   6       27.59       24.54      4.28 o 
 -15   3   6        0.13       -2.64      4.15 o 
 -14   3   6       19.47       23.69      5.20 o 
 -13   3   6      209.81      221.40     13.97 o 
 -12   3   6        9.61       12.22      3.83 o 
 -11   3   6       76.76       87.96      7.76 o 
 -10   3   6       12.76        4.59      6.30 o 
  -9   3   6     2376.43     2491.89     66.30 o 
  -8   3   6      743.57      768.61     32.22 o 
  -7   3   6      212.55      235.83      8.97 o 
  -6   3   6     2529.53     2734.06     62.14 o 
  -5   3   6       99.74      108.28      5.56 o 
  -4   3   6       47.23       37.53      3.20 o 
  -3   3   6        0.59       -0.75      1.39 o 
  -2   3   6      147.04      165.95      7.10 o 
  -1   3   6       14.37       19.55      1.93 o 
   0   3   6       74.59       80.99      4.58 o 
   1   3   6      145.71      163.84      9.11 o 
   2   3   6       28.49       27.54      2.56 o 
   3   3   6        2.49       -0.07      1.59 o 
   4   3   6       53.44       48.32      4.17 o 
   5   3   6      228.14      222.29      9.39 o 
   6   3   6       47.95       41.77      4.19 o 
   7   3   6      259.49      261.45     10.69 o 
   8   3   6      170.30      177.27     10.04 o 
   9   3   6       53.27       54.86      5.45 o 
  10   3   6      282.49      287.55     17.90 o 
  11   3   6      261.43      257.33     12.86 o 
  12   3   6      180.80      199.40     11.12 o 
  13   3   6      166.58      167.58     20.97 o 
  14   3   6       92.62       94.61      8.92 o 
  15   3   6       16.91       18.19      6.28 o 
  16   3   6       39.58       42.57      8.23 o 
  17   3   6        5.25       -0.73      7.26 o 
  18   3   6       47.68       60.11      9.09 o 
 -18   4   6       11.34       12.43      6.25 o 
 -17   4   6       26.39       29.76      6.99 o 
 -16   4   6       20.38       24.63      6.61 o 
 -15   4   6      163.78      160.43     12.86 o 
 -14   4   6       71.24       56.70      8.32 o 
 -13   4   6       35.92       37.44      6.60 o 
 -12   4   6        2.98       -0.39      3.87 o 
 -11   4   6       18.77       14.91      4.68 o 
 -10   4   6      127.09      141.29     10.17 o 
  -9   4   6       15.51       16.81      5.80 o 
  -8   4   6      115.69      108.45      8.43 o 
  -7   4   6      314.37      268.78     13.48 o 
  -6   4   6        0.01        0.03      3.11 o 
  -5   4   6      292.71      292.33     13.45 o 
  -4   4   6       56.33       63.96     11.94 o 
  -3   4   6       46.76       42.94      8.06 o 
  -2   4   6      157.64      159.23     15.76 o 
  -1   4   6      173.20      192.08     10.36 o 
   0   4   6      385.68      384.23     15.91 o 
   1   4   6       10.74        7.71      3.68 o 
   2   4   6      194.42      205.44     14.69 o 
   3   4   6       29.08       28.07      3.67 o 
   4   4   6      274.50      286.30     19.16 o 
   5   4   6      289.16      271.01     13.21 o 
   6   4   6       89.11       95.10      6.85 o 
   7   4   6       38.60       39.68      4.74 o 
   8   4   6       29.45       31.84      7.13 o 
   9   4   6       64.91       63.76      8.45 o 
  10   4   6        0.01        4.26      3.69 o 
  11   4   6       14.89       18.62      4.77 o 
  12   4   6        8.93       15.81      4.71 o 
  13   4   6      134.15      114.90     13.04 o 
  14   4   6        0.47        1.95      4.37 o 
 -13   5   6       54.15       46.69      8.60 o 
 -12   5   6       16.69       16.94      6.38 o 
 -11   5   6        9.53       12.01      5.50 o 
 -10   5   6       25.71       22.64      6.13 o 
  -9   5   6       29.45       28.72      6.08 o 
  -8   5   6        6.73        9.44      4.74 o 
  -7   5   6       38.90       38.22      6.35 o 
  -6   5   6       24.71       38.00      5.94 o 
  -5   5   6       20.54       16.96      5.43 o 
  -4   5   6       57.05       57.44      6.60 o 
  -3   5   6       43.44       33.41      7.69 o 
  -2   5   6       55.58       46.07      5.33 o 
  -1   5   6        8.63        7.78      3.12 o 
   0   5   6       11.29       14.93      6.66 o 
   1   5   6        0.86        4.46      6.17 o 
   2   5   6        6.22       11.43      6.18 o 
   3   5   6        2.70       -4.66      4.66 o 
   4   5   6       18.38       17.26      5.86 o 
   5   5   6       29.31       33.88      7.02 o 
   6   5   6       21.97       29.56      6.66 o 
   7   5   6      867.92      810.31     33.95 o 
   8   5   6       52.70       49.60      7.47 o 
   9   5   6        1.32        0.85      4.20 o 
 -25   1   7       80.57       77.20     22.00 o 
 -24   1   7        6.94        8.55      7.32 o 
 -23   1   7        2.07        3.34      4.55 o 
 -22   1   7        0.03        0.05      3.18 o 
 -21   1   7       81.84       75.47      6.74 o 
 -20   1   7        4.54        4.94      3.54 o 
 -19   1   7       72.62       79.01      5.52 o 
 -18   1   7       16.37       12.08      2.68 o 
 -17   1   7       17.72       17.63      3.19 o 
 -16   1   7        4.56        3.09      1.89 o 
 -15   1   7        0.97        2.28      1.67 o 
 -14   1   7        9.53        9.85      1.98 o 
 -13   1   7     1398.52     1438.66     27.03 o 
 -12   1   7      371.38      351.47      9.13 o 
 -11   1   7      126.98      141.13      7.38 o 
 -10   1   7      506.54      528.63     11.18 o 
  -9   1   7        5.18        2.75      1.03 o 
  -8   1   7      153.27      152.55      4.36 o 
  -7   1   7      185.52      235.25      6.97 o 
  -6   1   7      185.91      216.40      5.16 o 
  -5   1   7     1460.69     1678.56     29.14 o 
  -4   1   7     1094.35     1216.82     24.26 o 
  -3   1   7       80.64      111.50      6.22 o 
  -2   1   7      330.49      348.81     13.34 o 
  -1   1   7      511.45      556.75     14.57 o 
   0   1   7        3.30        2.04      1.29 o 
   1   1   7       11.92       12.96      1.33 o 
   2   1   7      534.27      574.72     11.71 o 
   3   1   7      347.51      409.97      9.00 o 
   4   1   7      328.33      404.30      8.02 o 
   5   1   7       56.02       62.16      2.31 o 
   6   1   7        2.35        2.84      0.89 o 
   7   1   7       52.71       53.49      2.76 o 
   8   1   7     1059.07     1025.33     17.83 o 
   9   1   7       41.62       44.36      3.01 o 
  10   1   7      596.37      587.49     13.43 o 
  11   1   7       37.65       39.44      3.27 o 
  12   1   7       47.17       41.43      3.47 o 
  13   1   7       36.83       36.89      3.56 o 
  14   1   7       77.03       79.66      4.42 o 
  15   1   7        1.36        1.96      3.39 o 
  16   1   7       25.52       27.81      5.20 o 
  17   1   7       28.32       32.55      3.78 o 
  18   1   7        2.99        4.01      3.16 o 
  19   1   7        0.01       -0.93      3.53 o 
  20   1   7       11.71        4.62      4.22 o 
 -24   2   7        0.00        2.82      7.34 o 
 -23   2   7       12.17        9.72      5.12 o 
 -22   2   7        7.10        4.87      3.72 o 
 -21   2   7       41.98       41.49      5.66 o 
 -20   2   7       36.71       62.26     10.15 o 
 -19   2   7       73.55       83.84      8.19 o 
 -18   2   7       10.21        4.42      3.41 o 
 -17   2   7       11.18        2.61      2.99 o 
 -16   2   7       82.28       79.34      6.37 o 
 -15   2   7        5.26        3.14      2.42 o 
 -14   2   7        0.64        1.66      1.88 o 
 -13   2   7      144.42      161.62      8.41 o 
 -12   2   7      141.80      155.09      6.98 o 
 -11   2   7      711.43      696.92     19.59 o 
 -10   2   7      117.59      104.64      6.48 o 
  -9   2   7      238.74      238.00      8.78 o 
  -8   2   7      266.04      208.68      9.23 o 
  -5   2   7      240.12      221.75      8.95 o 
  -4   2   7      877.05      956.03     25.18 o 
  -3   2   7      148.94      179.25      6.68 o 
  -2   2   7       24.47       18.99      2.69 o 
  -1   2   7       32.72       29.32      2.05 o 
   0   2   7      133.53      130.50      6.51 o 
   1   2   7       36.41       43.03      3.02 o 
   2   2   7        0.36       -0.40      1.23 o 
   3   2   7      243.48      251.79     10.98 o 
   4   2   7       20.11       22.75      5.22 o 
   5   2   7      225.67      236.48     17.57 o 
   6   2   7       77.69       68.83      7.11 o 
   7   2   7       17.19       17.66      3.50 o 
   8   2   7       17.59       19.90      3.37 o 
   9   2   7      396.74      366.27     12.41 o 
  10   2   7        5.58        8.51      2.91 o 
  11   2   7        4.51        4.20      2.66 o 
  12   2   7       10.48        8.68      3.12 o 
  13   2   7      139.05      139.36     10.33 o 
  14   2   7       29.26       34.32      5.72 o 
  15   2   7       69.52       81.26     12.58 o 
  16   2   7       67.10       78.16      7.20 o 
  17   2   7       11.68       15.37      4.93 o 
  18   2   7        4.04        6.76      4.76 o 
  19   2   7        3.78       -4.15      4.15 o 
 -22   3   7        6.17       -4.15      8.68 o 
 -21   3   7       55.67       58.19      7.93 o 
 -20   3   7       18.89       13.50      5.50 o 
 -19   3   7       39.30       41.55      7.34 o 
 -18   3   7        0.01        4.77      3.53 o 
 -17   3   7       11.88       15.78      4.04 o 
 -16   3   7        4.52        1.67      3.85 o 
 -15   3   7        7.12        6.75      4.66 o 
 -14   3   7      110.26      121.05     10.36 o 
 -13   3   7       19.46       24.04      5.07 o 
 -12   3   7      106.53      116.34      9.28 o 
 -11   3   7      217.64      206.66     12.15 o 
 -10   3   7      935.73     1008.21     30.75 o 
  -9   3   7      336.99      349.15     12.19 o 
  -8   3   7      699.90      759.62     20.92 o 
  -7   3   7      122.11      130.61      7.28 o 
  -6   3   7     1712.88     1895.43     40.48 o 
  -5   3   7       12.37        9.60      2.20 o 
  -4   3   7       51.99       66.49      4.25 o 
  -3   3   7       82.80       89.96      5.72 o 
  -2   3   7       12.11       12.99      2.31 o 
  -1   3   7      315.42      322.95     10.93 o 
   0   3   7       73.06       76.59      4.60 o 
   1   3   7      194.39      206.32     13.75 o 
   2   3   7      261.14      282.30     12.78 o 
   3   3   7      221.56      221.17      8.93 o 
   4   3   7        0.63        2.89      9.13 o 
   5   3   7        0.55       -0.19      2.06 o 
   6   3   7        1.79        1.29      2.22 o 
   7   3   7       31.52       30.14      3.52 o 
   8   3   7        1.91        1.91      2.59 o 
   9   3   7        4.89        1.16      2.65 o 
  10   3   7        4.37        1.49      2.77 o 
  11   3   7       54.33       55.57      6.68 o 
  12   3   7       17.40        9.05      3.65 o 
  13   3   7       15.43       15.87      4.66 o 
  14   3   7        3.11       10.80      5.47 o 
  15   3   7       20.16       17.13      6.39 o 
  16   3   7        5.60        5.70      5.43 o 
  17   3   7       58.80       50.48     11.88 o 
 -18   4   7        0.26        1.58      5.16 o 
 -17   4   7        0.42        6.55      5.46 o 
 -16   4   7      197.73      194.13     14.39 o 
 -15   4   7       22.44       18.68      5.85 o 
 -14   4   7        1.86       -3.61      3.61 o 
 -13   4   7       10.28       16.26      5.14 o 
 -12   4   7        0.32        4.72      4.03 o 
 -11   4   7        8.26       10.51      4.24 o 
 -10   4   7      134.91      145.66     10.41 o 
  -9   4   7       20.03       18.58      4.48 o 
  -8   4   7       46.01       52.93      6.97 o 
  -7   4   7       61.31       60.50     10.18 o 
  -6   4   7      334.29      338.74     15.40 o 
  -5   4   7       64.88       64.68      6.70 o 
  -4   4   7       42.61       47.62      5.44 o 
  -3   4   7       62.80       60.73      7.58 o 
  -2   4   7        0.67        2.90      2.31 o 
  -1   4   7        6.06        7.34      2.37 o 
   0   4   7      103.18      103.51      7.91 o 
   1   4   7        6.69        6.21      2.39 o 
   2   4   7        2.04        6.67      2.67 o 
   3   4   7      272.17      290.74     18.78 o 
   4   4   7       97.19      101.05      6.39 o 
   5   4   7      287.21      293.18     18.47 o 
   6   4   7        1.34        0.24      2.76 o 
   7   4   7       33.18       26.70      4.43 o 
   8   4   7       21.79       17.40      3.90 o 
   9   4   7        2.42        4.20      3.34 o 
  10   4   7        9.06        8.39      4.06 o 
  11   4   7      170.09      152.42     11.11 o 
  12   4   7       19.73       17.71      5.30 o 
  13   4   7       46.31       46.55      7.24 o 
  14   4   7        1.98        5.20      6.48 o 
 -13   5   7        2.35        2.23      5.36 o 
 -12   5   7        7.35       11.72      5.94 o 
 -11   5   7       23.53       23.75      6.44 o 
 -10   5   7        1.26        4.02      4.71 o 
  -9   5   7       14.18       13.56      5.29 o 
  -8   5   7       10.03       10.33      5.30 o 
  -7   5   7        1.73        0.20      4.08 o 
  -6   5   7       10.92        6.73      5.48 o 
  -5   5   7        4.92        4.95      3.84 o 
  -4   5   7       22.08       20.95      6.39 o 
  -3   5   7       58.22       53.22      6.13 o 
  -2   5   7        1.02        1.10      3.20 o 
  -1   5   7      115.89      118.75     16.26 o 
   0   5   7       70.62       57.88     11.09 o 
   1   5   7        5.32       -1.60      5.59 o 
   2   5   7       40.72       41.34      9.72 o 
   3   5   7        1.88        0.62      4.48 o 
   4   5   7      154.26      142.74     15.66 o 
   5   5   7       59.66       56.21      6.07 o 
   6   5   7       29.96       25.13      5.02 o 
   7   5   7        7.67       10.42      4.52 o 
   8   5   7       57.30       55.33      6.73 o 
 -24   0   8        6.42        9.55      5.00 o 
 -23   0   8      119.18      126.71     11.75 o 
 -22   0   8      205.66      206.33     27.86 o 
 -21   0   8       37.69       42.45      6.85 o 
 -20   0   8        3.90        2.02      2.54 o 
 -19   0   8        5.66        1.78      2.32 o 
 -18   0   8       11.08       18.46      4.01 o 
 -17   0   8       41.43       35.33      3.84 o 
 -16   0   8        3.06        1.98      2.23 o 
 -15   0   8       21.61       16.56      3.08 o 
 -14   0   8      747.18      784.60     19.09 o 
 -13   0   8      805.02      809.44     19.41 o 
 -12   0   8        0.95       -0.31      1.43 o 
 -11   0   8      161.06      152.61      5.24 o 
 -10   0   8      235.02      221.28      6.20 o 
  -8   0   8      337.07      313.12     11.26 o 
  -7   0   8     6405.24     6711.76    154.68 o 
  -6   0   8      160.51      123.56      4.51 o 
  -5   0   8     5886.88     6234.49    127.95 o 
  -4   0   8     4134.80     4446.04     91.66 o 
  -3   0   8        0.78       -1.27      1.27 o 
  -2   0   8     2477.70     2575.15     61.99 o 
  -1   0   8       75.12      110.15      4.59 o 
   0   0   8     2668.92     2886.46     69.03 o 
   1   0   8    13986.65    15176.51    428.92 o 
   2   0   8      240.32      278.49     10.76 o 
   3   0   8      195.73      263.44      8.56 o 
   4   0   8     1221.53     1221.07     23.04 o 
   5   0   8      673.70      662.40     15.12 o 
   6   0   8     1672.06     1685.69     34.29 o 
   7   0   8      510.46      480.82     11.42 o 
   8   0   8        6.43        3.64      1.42 o 
   9   0   8     1619.80     1568.87     29.45 o 
  10   0   8       74.55       75.15      3.99 o 
  11   0   8        5.80        7.63      1.82 o 
  12   0   8       21.49       19.70      3.73 o 
  13   0   8      921.85      921.08     68.60 o 
  14   0   8      310.34      297.27     18.41 o 
  15   0   8      431.23      383.58     22.36 o 
  16   0   8      111.65       94.78     11.61 o 
  17   0   8      115.69      106.97     12.61 o 
  18   0   8      230.55      197.08     17.71 o 
  19   0   8       78.66       82.85     11.66 o 
  20   0   8       40.61       59.77     10.75 o 
 -25   1   8        5.10       15.62      6.53 o 
 -24   1   8       55.44       50.43      6.21 o 
 -23   1   8        0.02       -3.35      3.35 o 
 -22   1   8       32.41       25.31      4.72 o 
 -21   1   8       77.01       63.97      6.26 o 
 -20   1   8       85.69       89.19      6.02 o 
 -19   1   8       17.13       17.48      3.16 o 
 -18   1   8      177.01      184.06     10.16 o 
 -17   1   8      199.48      209.49      8.16 o 
 -16   1   8       75.98       80.54      5.06 o 
 -15   1   8       81.51       82.57      4.82 o 
 -14   1   8        1.15        3.05      1.63 o 
 -13   1   8     2043.14     2020.33     36.59 o 
 -12   1   8      261.22      270.08      7.73 o 
 -11   1   8      942.00      914.30     19.15 o 
 -10   1   8      482.21      426.90      9.56 o 
  -9   1   8        6.29        6.63      1.35 o 
  -8   1   8      375.38      405.03      8.77 o 
  -7   1   8     1122.30     1165.52     21.16 o 
  -6   1   8      283.94      337.43      7.34 o 
  -5   1   8     3932.82     4453.36     74.84 o 
  -4   1   8      261.15      311.47      7.81 o 
  -3   1   8      108.95      130.68      3.84 o 
  -2   1   8      135.71      116.14      3.76 o 
  -1   1   8        0.35        0.61      0.65 o 
   0   1   8     2280.20     2394.78     47.74 o 
   1   1   8      286.99      311.76      9.03 o 
   2   1   8     3309.55     3513.48     56.01 o 
   3   1   8     1481.86     1586.12     26.52 o 
   4   1   8     1008.93     1015.89     16.74 o 
   5   1   8      579.45      597.47     10.86 o 
   6   1   8     1234.22     1221.37     18.15 o 
   7   1   8     3038.41     3078.69     50.65 o 
   8   1   8      900.29      848.41     16.33 o 
   9   1   8      188.43      186.75      6.17 o 
  10   1   8      113.20      119.68      8.50 o 
  11   1   8      372.68      379.25     10.98 o 
  12   1   8        0.24        1.56      1.75 o 
  13   1   8        9.11        6.01      1.87 o 
  14   1   8       53.22       59.00      5.09 o 
  15   1   8       18.94       16.34      2.68 o 
  16   1   8       30.86       49.08      4.28 o 
  17   1   8       59.31       57.23      4.94 o 
  18   1   8      103.54      111.89      7.14 o 
  19   1   8      172.85      187.08     12.18 o 
  20   1   8       16.68       16.56      7.69 o 
 -24   2   8       34.72       43.88      7.50 o 
 -23   2   8      121.95      104.16      8.28 o 
 -22   2   8       24.27       28.60      5.71 o 
 -21   2   8      217.74      222.81     11.42 o 
 -20   2   8        1.69        6.83      3.33 o 
 -19   2   8       20.81       14.89      4.51 o 
 -18   2   8       13.14       13.52      3.71 o 
 -17   2   8      101.92      106.30      7.50 o 
 -16   2   8      126.26      135.07      8.21 o 
 -15   2   8      128.87      133.91      7.43 o 
 -14   2   8       15.14       20.99      3.44 o 
 -13   2   8      310.72      327.12     10.87 o 
 -12   2   8      904.06      929.10     21.19 o 
 -11   2   8     1453.37     1481.76     31.15 o 
 -10   2   8     1532.01     1502.21     36.75 o 
  -9   2   8      691.15      688.36     20.92 o 
  -8   2   8      196.37      191.03      7.61 o 
  -7   2   8      256.97      157.84     11.78 o 
  -5   2   8       35.42       36.56     16.30 o 
  -4   2   8     1134.21     1123.96     31.64 o 
  -3   2   8      147.92      139.09      4.74 o 
  -2   2   8      744.20      747.65     15.46 o 
  -1   2   8      206.82      211.58      7.01 o 
   0   2   8      186.26      195.51      6.00 o 
   1   2   8      895.20      928.11     20.79 o 
   2   2   8      182.69      189.53      7.90 o 
   3   2   8      117.53      110.52      6.75 o 
   4   2   8       20.54       11.90      3.68 o 
   5   2   8      122.46      128.63      7.48 o 
   6   2   8       42.84       44.58      4.63 o 
   7   2   8        0.03       -1.00      1.96 o 
   8   2   8     1388.66     1334.06     31.60 o 
   9   2   8      589.87      577.39     31.92 o 
  10   2   8       27.13       22.33      3.94 o 
  11   2   8      236.42      223.24     12.86 o 
  12   2   8      271.34      280.84     16.51 o 
  13   2   8      201.01      219.84     13.40 o 
  14   2   8        0.88        3.42      3.69 o 
  15   2   8      244.92      224.75     16.19 o 
  16   2   8       74.01       91.84     10.75 o 
  17   2   8      272.49      275.30     28.71 o 
  18   2   8       20.04       30.32      6.20 o 
  19   2   8        7.42        8.26      5.04 o 
 -22   3   8       38.03       47.97      8.99 o 
 -21   3   8       32.92       20.06      6.11 o 
 -20   3   8        8.57       12.51      5.11 o 
 -19   3   8       99.49      115.68      8.97 o 
 -18   3   8       16.87       19.14      4.54 o 
 -17   3   8       35.86       45.12      7.19 o 
 -16   3   8      154.65      160.22     12.80 o 
 -15   3   8       78.52      109.75     10.05 o 
 -14   3   8      192.72      188.61     13.05 o 
 -13   3   8      507.70      514.77     19.73 o 
 -12   3   8      641.63      611.33     28.44 o 
 -11   3   8       11.12       16.09      3.95 o 
 -10   3   8      398.75      402.28     15.63 o 
  -9   3   8       96.31      110.96      7.14 o 
  -8   3   8      169.79      182.66     11.03 o 
  -7   3   8      114.13      128.24     10.04 o 
  -6   3   8       46.62       48.96      4.08 o 
  -5   3   8       56.26       61.08      4.76 o 
  -4   3   8       12.56       13.38      2.50 o 
  -3   3   8        6.27        5.52      2.03 o 
  -2   3   8       56.76       55.68      8.89 o 
  -1   3   8       15.03        9.71      2.35 o 
   0   3   8      288.42      279.51      9.76 o 
   1   3   8       78.56       68.82      4.86 o 
   2   3   8       99.86       93.06      6.96 o 
   3   3   8      506.43      541.85     16.41 o 
   4   3   8      238.19      234.26      9.99 o 
   5   3   8      680.42      658.89     21.60 o 
   6   3   8      751.13      746.64     21.98 o 
   7   3   8      202.52      198.67      8.53 o 
   8   3   8      226.12      225.60     17.98 o 
   9   3   8       34.23       37.53      4.99 o 
  10   3   8      279.35      254.22     14.66 o 
  11   3   8       32.03       30.44      4.72 o 
  12   3   8        3.19        2.60      3.13 o 
  13   3   8        8.10        8.06      3.67 o 
  14   3   8       42.07       44.22      8.12 o 
  15   3   8       46.96       32.99     11.56 o 
  16   3   8        7.62        4.00      5.60 o 
  17   3   8       38.42       16.86     12.21 o 
 -18   4   8       42.44       48.47      8.70 o 
 -17   4   8        0.64        0.72      5.09 o 
 -16   4   8       22.07       29.94      6.94 o 
 -15   4   8        3.04       -2.11      4.22 o 
 -14   4   8        0.39       -1.33      4.11 o 
 -13   4   8        0.26       -0.57      3.79 o 
 -12   4   8        3.80        0.45      3.56 o 
 -11   4   8       27.72       25.26      5.22 o 
 -10   4   8       52.59       56.51      9.95 o 
  -9   4   8       12.52        5.20      3.71 o 
  -8   4   8      857.84      891.52     32.87 o 
  -7   4   8      165.26      175.05     12.00 o 
  -6   4   8        0.82       -0.35      3.14 o 
  -5   4   8      122.62      130.24      9.49 o 
  -4   4   8      219.26      202.16     19.73 o 
  -3   4   8       99.81       98.11     10.97 o 
  -2   4   8        0.32       -1.04      2.00 o 
  -1   4   8      146.83      140.43      7.33 o 
   0   4   8      183.98      191.28     13.15 o 
   1   4   8       49.53       48.85      5.16 o 
   2   4   8       73.01       69.33      5.42 o 
   3   4   8        0.23        4.69      2.65 o 
   4   4   8      404.14      385.59     13.18 o 
   5   4   8      192.24      184.02     10.36 o 
   6   4   8      340.80      346.44     11.22 o 
   7   4   8       13.94       12.02      3.77 o 
   8   4   8       15.64       12.39      3.82 o 
   9   4   8       71.74       75.49      8.35 o 
  10   4   8      147.28      148.80     20.90 o 
  11   4   8        0.64        0.48      3.83 o 
  12   4   8       92.15       94.91     13.56 o 
  13   4   8       10.87        8.99      6.72 o 
 -13   5   8        0.23        2.62      5.56 o 
 -12   5   8        0.90        0.86      5.05 o 
 -11   5   8        0.11        5.20      4.99 o 
 -10   5   8      437.57      422.64     26.87 o 
  -9   5   8       39.44       28.04      9.26 o 
  -8   5   8       16.95       18.37      5.42 o 
  -7   5   8        0.11       -0.86      3.78 o 
  -6   5   8        7.77        8.82      4.23 o 
  -5   5   8        2.59        3.45      3.70 o 
  -4   5   8        0.01       -1.39      3.31 o 
  -3   5   8       58.74       44.67     12.29 o 
  -2   5   8        6.69        4.92      3.36 o 
  -1   5   8        9.31        7.26      3.62 o 
   0   5   8       14.11       15.55      5.54 o 
   1   5   8       78.27       71.33      6.59 o 
   2   5   8        1.11        1.87      5.53 o 
   3   5   8       95.38      130.20     25.83 o 
   4   5   8      739.30      695.13     38.73 o 
   5   5   8        5.28       -0.69      3.60 o 
   6   5   8       12.21       17.16      4.77 o 
   7   5   8        2.20        2.65      4.14 o 
 -25   1   9        4.11        3.14      4.11 o 
 -24   1   9        5.36        8.86      4.50 o 
 -23   1   9        4.14        2.15      3.47 o 
 -22   1   9       53.76       44.78      5.68 o 
 -21   1   9       23.47       22.30      3.99 o 
 -20   1   9       17.74       21.09      3.54 o 
 -19   1   9        4.05        2.53      2.45 o 
 -18   1   9        2.95        3.15      2.22 o 
 -17   1   9        0.14        0.87      2.72 o 
 -16   1   9       21.48       25.36      3.13 o 
 -15   1   9       14.87       28.74      7.17 o 
 -14   1   9      179.88      189.41      6.92 o 
 -13   1   9       22.33       28.52      2.67 o 
 -12   1   9     1435.98     1387.90     27.90 o 
 -11   1   9        0.67       -0.26      1.18 o 
 -10   1   9      824.29      761.67     15.24 o 
  -9   1   9       27.83       34.18      4.30 o 
  -8   1   9      163.81      170.62      4.85 o 
  -7   1   9      634.74      606.55     12.12 o 
  -6   1   9     1072.15     1242.34     20.24 o 
  -5   1   9      315.11      367.77      7.60 o 
  -4   1   9       26.04       30.57      2.20 o 
  -3   1   9       15.70       12.67      1.21 o 
  -2   1   9       19.54       24.51      1.95 o 
  -1   1   9       68.03       84.66      2.84 o 
   0   1   9        9.04        8.07      1.14 o 
   1   1   9     1057.87     1201.34     20.49 o 
   2   1   9      312.02      365.67      8.26 o 
   3   1   9      115.70      130.99      3.83 o 
   4   1   9       71.56       68.50      2.91 o 
   5   1   9      284.64      299.32      6.51 o 
   6   1   9       87.80       96.75      3.84 o 
   7   1   9     1990.56     1936.46     33.17 o 
   8   1   9      293.90      287.59      7.84 o 
   9   1   9      308.32      299.64      8.94 o 
  10   1   9      169.70      148.59      6.20 o 
  11   1   9       25.76       36.28      3.31 o 
  12   1   9        8.44        7.59      2.15 o 
  13   1   9       14.48       15.90      2.39 o 
  14   1   9        7.63        7.13      2.11 o 
  15   1   9       30.77       22.58      3.02 o 
  16   1   9       29.31       23.97      3.19 o 
  17   1   9       96.40       98.51      6.69 o 
  18   1   9        9.61        8.88      4.22 o 
  19   1   9        5.94        5.90      6.24 o 
 -24   2   9        5.55       -0.46      4.64 o 
 -23   2   9        7.15        5.67      3.98 o 
 -22   2   9       29.99       25.56      5.01 o 
 -21   2   9       34.21       28.43      4.75 o 
 -20   2   9      101.39      108.19      7.67 o 
 -19   2   9       58.45       58.15      5.67 o 
 -18   2   9      188.29      201.61     10.75 o 
 -17   2   9        5.20        8.89      3.21 o 
 -16   2   9       13.63       15.30      3.06 o 
 -15   2   9      128.91      125.62      6.96 o 
 -14   2   9       35.31       34.38      3.68 o 
 -13   2   9      189.05      186.82      7.80 o 
 -12   2   9     2061.59     2077.10     42.37 o 
 -11   2   9       80.62       75.37      5.35 o 
 -10   2   9       39.17       37.57      3.21 o 
  -9   2   9       99.42       95.01      6.10 o 
  -8   2   9       93.63       86.52      5.66 o 
  -7   2   9       20.54       27.13      3.17 o 
  -6   2   9      225.61      240.57     10.29 o 
  -5   2   9       37.03       30.46      3.89 o 
  -4   2   9      119.32      140.75      7.70 o 
  -3   2   9      340.93      336.40     18.51 o 
  -2   2   9        3.62        2.49      1.32 o 
  -1   2   9       56.14       63.55      3.81 o 
   0   2   9      243.15      234.01      8.56 o 
   1   2   9       13.82       14.97      2.54 o 
   2   2   9      110.22       95.64     14.39 o 
   3   2   9      117.91      101.55     12.04 o 
   4   2   9       62.10       64.45      5.17 o 
   5   2   9        0.31        0.23      1.94 o 
   6   2   9      152.69      137.73      9.44 o 
   7   2   9      843.66      811.83     20.55 o 
   8   2   9      225.96      235.39     16.02 o 
   9   2   9      189.60      185.96     10.91 o 
  10   2   9        2.79       -2.21      2.21 o 
  11   2   9        2.86        0.25      2.69 o 
  12   2   9        7.90        2.55      3.44 o 
  13   2   9      109.43      121.04     12.96 o 
  14   2   9       93.13      102.05      9.59 o 
  15   2   9      174.08      200.72     31.95 o 
  16   2   9        0.00        0.09      3.14 o 
  17   2   9       62.49       65.54      7.13 o 
  18   2   9        0.97       -2.97      4.08 o 
 -22   3   9        4.94        0.08      5.59 o 
 -21   3   9        0.63        0.51      4.37 o 
 -20   3   9       23.39       22.08      5.59 o 
 -19   3   9       53.95       66.48      7.63 o 
 -18   3   9      150.29      142.22     13.27 o 
 -17   3   9       71.58       82.63      7.31 o 
 -16   3   9      110.75      114.56     10.58 o 
 -15   3   9      443.44      461.16     23.64 o 
 -14   3   9       25.81       15.22      4.96 o 
 -13   3   9       69.08       67.56      7.56 o 
 -12   3   9        3.77        3.97      3.33 o 
 -11   3   9       34.64       41.85      8.43 o 
 -10   3   9       38.87       33.33      4.35 o 
  -9   3   9      327.60      334.79     11.96 o 
  -8   3   9      164.35      187.61      9.39 o 
  -7   3   9      657.10      671.52     17.28 o 
  -6   3   9        2.82        0.87      1.83 o 
  -5   3   9       37.59       35.04      3.47 o 
  -4   3   9      105.59      118.64      6.78 o 
  -3   3   9       11.02        7.72      2.27 o 
  -2   3   9        7.97        8.73      2.57 o 
  -1   3   9        0.23       -1.55      1.68 o 
   0   3   9       52.57       55.44      4.63 o 
   1   3   9      258.18      250.89     16.51 o 
   2   3   9        0.14       -0.91      2.03 o 
   3   3   9       50.75       50.79      4.90 o 
   4   3   9       19.12       15.83      3.59 o 
   5   3   9       52.75       57.23      5.60 o 
   6   3   9      142.97      116.37      8.09 o 
   7   3   9       43.40       44.85      4.37 o 
   8   3   9      173.20      164.15      9.45 o 
   9   3   9       21.48       20.41      4.10 o 
  10   3   9      102.03       87.87      7.26 o 
  11   3   9      123.95      120.01      8.82 o 
  12   3   9      137.03      138.65     12.36 o 
  13   3   9       21.89       22.08      5.50 o 
  14   3   9       39.52       45.12      8.28 o 
  15   3   9        9.50       14.25      6.18 o 
  16   3   9        3.97       -3.11      6.73 o 
 -18   4   9        4.41       -0.02      5.28 o 
 -17   4   9       14.96       16.80      6.12 o 
 -16   4   9        0.95       -0.27      4.58 o 
 -15   4   9       46.87       41.38     17.29 o 
 -14   4   9       22.23       17.88      5.41 o 
 -13   4   9        2.51        4.28      4.50 o 
 -12   4   9        8.77       12.51      4.59 o 
 -11   4   9       41.94       33.44      5.88 o 
 -10   4   9       18.36       13.20      4.30 o 
  -9   4   9      667.82      618.09     25.48 o 
  -8   4   9      382.32      291.23     18.14 o 
  -7   4   9       43.60       44.00      6.23 o 
  -6   4   9       11.18       11.08      4.05 o 
  -5   4   9        6.55        3.56      3.23 o 
  -4   4   9       22.76       34.12      7.75 o 
  -3   4   9      140.59      143.28     29.98 o 
  -2   4   9        3.36        4.04      2.53 o 
  -1   4   9      160.94      164.69     20.64 o 
   0   4   9       64.40       69.03     15.13 o 
   1   4   9        0.23        2.34      2.50 o 
   2   4   9      211.37      215.61     11.68 o 
   3   4   9       11.54       12.78      3.52 o 
   4   4   9      554.47      540.91     21.80 o 
   5   4   9       14.65       11.19      3.48 o 
   6   4   9       24.68       24.72      3.78 o 
   7   4   9       39.15       47.56      6.70 o 
   8   4   9       14.76       15.00      5.70 o 
   9   4   9        1.61        1.51      3.47 o 
  10   4   9       75.40       68.05      7.88 o 
  11   4   9        0.39        2.96      4.24 o 
  12   4   9        4.82       10.09      5.13 o 
  13   4   9        4.53       -1.61      6.73 o 
 -12   5   9       18.78       17.97      6.69 o 
 -11   5   9       12.61        5.68      7.56 o 
 -10   5   9        1.45       -0.73      6.58 o 
  -9   5   9        8.30       12.04      6.83 o 
  -8   5   9       71.41       73.11      8.67 o 
  -7   5   9       21.34       22.86     11.62 o 
  -6   5   9        0.23       -3.02      3.79 o 
  -5   5   9        3.34        3.89      4.01 o 
  -4   5   9       35.07       40.69     13.63 o 
  -3   5   9      118.00      116.92      9.36 o 
  -2   5   9      206.57      194.01     11.57 o 
  -1   5   9        6.58        6.89      3.76 o 
   0   5   9        0.01       -1.69      3.17 o 
   1   5   9        1.32        7.20      3.83 o 
   2   5   9        9.02        6.02      3.76 o 
   3   5   9       25.24       21.09      4.48 o 
   4   5   9       29.58       31.28      4.13 o 
   5   5   9        1.39       -0.41      3.66 o 
   6   5   9        4.10        1.51      4.16 o 
   7   5   9        5.10        3.61      5.28 o 
 -25   0  10       38.58       43.80     15.29 o 
 -24   0  10       79.33      108.38     21.04 o 
 -23   0  10       47.92       53.31     14.37 o 
 -22   0  10        9.54        1.74      7.91 o 
 -21   0  10       23.78       15.94      5.00 o 
 -20   0  10       44.52       41.92      4.47 o 
 -19   0  10       20.51       22.34      3.55 o 
 -18   0  10       14.00        9.47      2.80 o 
 -17   0  10       74.81       73.51      6.36 o 
 -16   0  10     1193.96     1211.91     31.53 o 
 -15   0  10      812.99      768.05     21.27 o 
 -14   0  10      225.20      214.50      9.55 o 
 -13   0  10     1310.94     1280.56     34.41 o 
 -12   0  10     1530.83     1406.29     43.07 o 
 -11   0  10     1490.56     1328.95     46.52 o 
  -8   0  10     5090.31     4683.26    306.23 o 
  -7   0  10      281.19      339.29      9.50 o 
  -6   0  10      517.70      768.35     18.18 o 
  -5   0  10      120.83       95.88      4.50 o 
  -4   0  10     1687.85     1753.51     49.61 o 
  -3   0  10      145.01      148.18      5.97 o 
  -2   0  10       15.69       17.97      2.36 o 
  -1   0  10      238.17      312.66     20.81 o 
   0   0  10     1582.99     1783.83     43.48 o 
   1   0  10      211.47      248.19     10.68 o 
   2   0  10     4186.57     4545.76     94.84 o 
   3   0  10       19.62       12.00      3.57 o 
   4   0  10      494.98      547.02     12.09 o 
   5   0  10      545.34      525.75     13.10 o 
   6   0  10       61.80       76.57      6.53 o 
   7   0  10     1371.21     1347.29     27.69 o 
   8   0  10        1.03        0.36      1.31 o 
   9   0  10     2763.22     2689.91     48.46 o 
  10   0  10       13.08       14.05      2.10 o 
  11   0  10      871.82      909.20     18.93 o 
  12   0  10      127.56      118.17     11.73 o 
  13   0  10      174.43      172.15     15.08 o 
  14   0  10      284.94      290.77     18.76 o 
  15   0  10       79.32       97.73     11.60 o 
  16   0  10        8.06       12.40      5.90 o 
  17   0  10      193.46      181.94     16.93 o 
  18   0  10        7.21        2.81      5.60 o 
  19   0  10        0.00       -1.20      5.38 o 
 -25   1  10       12.09        9.67      4.42 o 
 -24   1  10       83.41       92.73      7.98 o 
 -23   1  10      153.86      138.53     10.96 o 
 -22   1  10        1.76        4.02      3.20 o 
 -21   1  10       69.96       69.59      6.00 o 
 -20   1  10        0.12        1.82      2.63 o 
 -19   1  10      221.38      229.05     11.37 o 
 -18   1  10       51.88       52.90      4.40 o 
 -17   1  10      408.27      435.55     12.26 o 
 -16   1  10       21.09       26.56      3.28 o 
 -15   1  10      113.52      113.20      5.45 o 
 -14   1  10     1686.18     1691.45     31.59 o 
 -13   1  10      551.66      547.87     13.49 o 
 -12   1  10      515.72      502.97     11.38 o 
 -11   1  10      459.27      427.74     11.58 o 
 -10   1  10      196.79      232.49      6.36 o 
  -9   1  10      613.42      674.06     13.65 o 
  -8   1  10      317.25      345.36      8.00 o 
  -7   1  10      786.68      787.82     15.01 o 
  -6   1  10      657.76      648.36     12.59 o 
  -5   1  10      478.12      484.88      9.78 o 
  -4   1  10      789.27      716.72     13.65 o 
  -3   1  10      115.25      122.52      3.78 o 
  -2   1  10      565.11      567.77     15.46 o 
  -1   1  10     3614.57     3710.83     62.71 o 
   0   1  10     3772.39     4024.46     68.04 o 
   1   1  10      254.49      232.87      5.50 o 
   2   1  10        5.60        2.86      1.02 o 
   3   1  10     1333.36     1338.94     21.71 o 
   4   1  10       70.79       66.85      3.16 o 
   5   1  10      199.09      194.49      7.25 o 
   6   1  10       16.31       12.47      1.79 o 
   7   1  10        1.24        3.71      1.66 o 
   8   1  10      222.31      217.98      7.60 o 
   9   1  10       90.45      105.77      5.47 o 
  10   1  10        6.93        9.09      2.16 o 
  11   1  10      106.91      107.77      6.70 o 
  12   1  10       56.44       51.56      4.13 o 
  13   1  10      431.42      418.44     10.31 o 
  14   1  10        4.68        2.24      2.84 o 
  15   1  10      559.07      622.15     14.99 o 
  16   1  10      153.44      159.18      7.85 o 
  17   1  10      180.81      195.63     12.98 o 
  18   1  10       46.52       48.25      6.56 o 
  19   1  10      175.35      173.37     18.24 o 
 -24   2  10        2.75        7.13      5.01 o 
 -23   2  10        5.64        8.36      4.10 o 
 -22   2  10       33.86       21.86      4.69 o 
 -21   2  10        0.03       -1.32      3.17 o 
 -20   2  10        0.75        1.05      3.01 o 
 -19   2  10       26.68       32.05      4.72 o 
 -18   2  10       40.11       40.55      4.35 o 
 -17   2  10      182.27      198.74      9.10 o 
 -16   2  10       13.95       20.31      3.43 o 
 -15   2  10       57.34       57.77      4.74 o 
 -14   2  10      941.29      969.79     22.59 o 
 -13   2  10      766.07      772.78     18.65 o 
 -12   2  10       44.77       40.02      4.52 o 
 -11   2  10      121.00      111.32      8.21 o 
 -10   2  10      118.36      111.05      5.55 o 
  -9   2  10      771.96      777.96     21.15 o 
  -8   2  10      379.83      405.53     12.82 o 
  -7   2  10       60.83       63.49      5.31 o 
  -6   2  10       61.81       58.35      5.48 o 
  -5   2  10      384.28      349.02     10.28 o 
  -4   2  10      153.83      160.39      8.14 o 
  -3   2  10      197.30      207.07     10.38 o 
  -2   2  10       41.43       52.08      5.23 o 
  -1   2  10        9.88        6.65      2.90 o 
   0   2  10       98.32       93.49      7.57 o 
   1   2  10      448.74      445.12     52.00 o 
   2   2  10      172.56      162.80      8.00 o 
   3   2  10      293.33      288.50     10.59 o 
   4   2  10     1179.38     1163.71     30.46 o 
   5   2  10     2247.26     2212.99     55.32 o 
   6   2  10      329.36      298.35     11.75 o 
   7   2  10       44.30       40.49      4.27 o 
   8   2  10      963.53      892.35     25.86 o 
   9   2  10      174.78      185.66     10.08 o 
  10   2  10        0.13       -1.77      2.57 o 
  11   2  10      154.51      176.66     11.73 o 
  12   2  10       86.63       74.23      7.87 o 
  13   2  10      316.96      338.37     17.00 o 
  14   2  10       84.45       88.67      9.13 o 
  15   2  10       17.46       23.97      9.42 o 
  16   2  10        1.75        4.83      4.40 o 
  17   2  10        7.28        9.23      4.39 o 
 -22   3  10       41.76       31.87      8.06 o 
 -21   3  10        3.18        3.27      4.89 o 
 -20   3  10        5.01       -0.91      3.78 o 
 -19   3  10      160.19      177.16     11.59 o 
 -18   3  10       32.00       30.52      5.27 o 
 -17   3  10      188.86      179.82     14.98 o 
 -16   3  10      128.93      151.72     12.05 o 
 -15   3  10       53.64       56.60      7.60 o 
 -14   3  10      123.71      117.42     10.04 o 
 -13   3  10       17.11       13.38      4.36 o 
 -12   3  10        0.22        1.90      3.12 o 
 -11   3  10       86.53       87.40      7.96 o 
 -10   3  10       28.62       32.46      4.40 o 
  -9   3  10        3.36        5.16      2.63 o 
  -8   3  10      148.99      155.50      7.74 o 
  -7   3  10        1.56        7.33      2.37 o 
  -6   3  10      181.82      196.92      8.78 o 
  -5   3  10      124.83      129.54     11.26 o 
  -4   3  10      137.80      153.65     14.19 o 
  -3   3  10      211.22      235.03      9.28 o 
  -2   3  10      274.04      268.72     10.51 o 
  -1   3  10      452.63      455.41     14.47 o 
   0   3  10      772.90      786.47     22.02 o 
   1   3  10       98.02      117.60      7.32 o 
   2   3  10     1461.24     1514.58     38.33 o 
   3   3  10      553.79      537.06     21.36 o 
   4   3  10        8.71        3.38      2.68 o 
   5   3  10       22.28       18.70      3.87 o 
   6   3  10        4.40        0.84      3.49 o 
   7   3  10       64.62       59.88      5.10 o 
   8   3  10      138.50      110.53     10.58 o 
   9   3  10       23.98       17.82      4.06 o 
  10   3  10       30.93       34.43      5.14 o 
  11   3  10       50.70       52.62      6.22 o 
  12   3  10        0.28        1.52      3.95 o 
  13   3  10       11.99       13.26      5.74 o 
  14   3  10       89.56       83.47     10.76 o 
  15   3  10       57.36       52.33      9.30 o 
 -18   4  10        0.17        8.49      9.08 o 
 -17   4  10        1.19        0.04      4.89 o 
 -16   4  10        1.23        1.06      4.94 o 
 -15   4  10      178.53      158.22     12.78 o 
 -14   4  10       34.16       44.51      7.16 o 
 -13   4  10       32.86       33.35      6.13 o 
 -12   4  10      210.69      251.00     19.61 o 
 -11   4  10      690.80      735.75     29.74 o 
 -10   4  10      135.98      144.79     16.54 o 
  -9   4  10      102.48       88.99     13.62 o 
  -8   4  10      228.21      228.86     13.75 o 
  -7   4  10        0.66       -0.80      3.29 o 
  -6   4  10      107.03      117.13     15.93 o 
  -5   4  10        0.67       -1.34      2.75 o 
  -4   4  10      112.94      113.95      8.18 o 
  -3   4  10      128.25      135.32      8.13 o 
  -2   4  10        9.52        5.88      2.90 o 
  -1   4  10        3.95        3.23      2.59 o 
   0   4  10        6.67        2.21      2.54 o 
   1   4  10       81.04       66.44      5.89 o 
   2   4  10      565.40      564.02     18.13 o 
   3   4  10      177.08      167.08      9.88 o 
   4   4  10       75.04       66.54      6.46 o 
   5   4  10       56.16       56.06      8.71 o 
   6   4  10      128.46      124.49      9.85 o 
   7   4  10       28.36       33.85      5.09 o 
   8   4  10       53.90       56.28      6.37 o 
   9   4  10      104.48      106.60      9.43 o 
  10   4  10       44.30       49.36      7.22 o 
  11   4  10       38.16       49.26      7.47 o 
  12   4  10        7.38        1.49      6.47 o 
 -12   5  10        5.18       17.87      6.28 o 
 -11   5  10       33.95       34.29     10.27 o 
 -10   5  10       11.00       12.86      8.29 o 
  -9   5  10      529.13      479.65     22.10 o 
  -8   5  10        0.23       -1.41      4.23 o 
  -7   5  10        1.07        0.28      3.88 o 
  -6   5  10       45.92       43.50      6.88 o 
  -5   5  10        0.06       -1.60      3.72 o 
  -4   5  10       45.43       48.97      6.85 o 
  -3   5  10       35.33       54.66      6.93 o 
  -2   5  10      191.31      177.81     11.38 o 
  -1   5  10        2.42       -0.98      3.66 o 
   0   5  10       47.28       41.24      5.98 o 
   1   5  10       55.59       55.24      6.19 o 
   2   5  10       11.97       13.48      4.33 o 
   3   5  10       31.56       37.75      5.57 o 
   4   5  10        1.59       -2.69      3.60 o 
   5   5  10       28.60       26.28      5.22 o 
   6   5  10       59.07       69.02      9.81 o 
 -25   1  11        4.30        0.05      5.34 o 
 -24   1  11        3.85        1.71      4.93 o 
 -23   1  11        8.84        8.91      3.81 o 
 -22   1  11       55.12       63.90      5.95 o 
 -21   1  11       60.16       65.63      5.85 o 
 -20   1  11       83.63       77.95      7.79 o 
 -19   1  11       41.38       42.70      4.16 o 
 -18   1  11       28.24       28.70      3.53 o 
 -17   1  11       38.58       37.75      3.87 o 
 -16   1  11      186.06      183.53      9.06 o 
 -15   1  11      690.01      646.90     14.60 o 
 -14   1  11      891.45      879.15     18.93 o 
 -13   1  11      121.07      129.20      6.88 o 
 -12   1  11       11.44       13.91      2.10 o 
 -11   1  11      100.72      100.92      3.39 o 
 -10   1  11       15.56       17.77      1.87 o 
  -9   1  11       98.60      103.00      3.41 o 
  -8   1  11      857.82      936.99     17.73 o 
  -7   1  11        8.82        5.28      1.17 o 
  -6   1  11        5.21        5.59      1.25 o 
  -5   1  11       10.65        9.34      1.33 o 
  -4   1  11       63.22       70.21      5.23 o 
  -3   1  11       78.74       70.11      2.92 o 
  -2   1  11      500.98      549.87     11.07 o 
  -1   1  11       38.37       52.32      2.63 o 
   0   1  11      376.87      362.82      7.58 o 
   1   1  11      181.51      171.48      5.16 o 
   2   1  11        0.20       -0.06      0.97 o 
   3   1  11      198.49      203.44      6.08 o 
   4   1  11        6.06        6.91      1.73 o 
   5   1  11       31.62       33.03      2.51 o 
   6   1  11        0.15        1.28      1.63 o 
   7   1  11       14.56       13.66      2.34 o 
   8   1  11      278.56      244.90      9.59 o 
   9   1  11        5.88        8.65      2.05 o 
  10   1  11      104.03       98.27      5.37 o 
  11   1  11        0.58        1.05      1.93 o 
  12   1  11       50.93       54.12      3.84 o 
  13   1  11       41.05       46.69      5.53 o 
  14   1  11       50.01       63.61      4.35 o 
  15   1  11       61.64       66.87      4.90 o 
  16   1  11       13.86       14.24      3.39 o 
  17   1  11        9.45       18.08      4.71 o 
  18   1  11        0.37       -1.86      4.08 o 
 -24   2  11       22.25       23.19      6.08 o 
 -23   2  11        2.07        3.14      3.71 o 
 -22   2  11        0.32       -1.43      3.33 o 
 -21   2  11      161.01      194.31     16.11 o 
 -20   2  11        2.31        5.39      3.29 o 
 -19   2  11       28.99       41.45      4.98 o 
 -18   2  11      165.50      173.68      8.44 o 
 -17   2  11       39.50       32.20      3.55 o 
 -16   2  11       53.08       59.44      4.36 o 
 -15   2  11        1.20        1.71      2.24 o 
 -14   2  11       71.51       89.02      5.74 o 
 -13   2  11        1.17       -0.82      1.83 o 
 -12   2  11        1.92       -1.62      1.72 o 
 -11   2  11       51.31       57.07      4.20 o 
 -10   2  11      526.89      559.22     14.00 o 
  -9   2  11      148.52      155.13      8.34 o 
  -8   2  11       70.82       77.34      5.63 o 
  -7   2  11       95.37      118.12      5.25 o 
  -6   2  11        3.52        6.07      2.38 o 
  -5   2  11       10.68        9.18      2.35 o 
  -4   2  11        0.51       -0.85      1.29 o 
  -3   2  11       51.19       56.09      5.27 o 
  -2   2  11       78.16       92.74      6.04 o 
  -1   2  11      882.50      920.21     33.55 o 
   0   2  11       62.60       64.45     11.16 o 
   1   2  11       64.54       57.36      4.99 o 
   2   2  11      429.19      425.69     14.02 o 
   3   2  11       49.81       51.64      5.10 o 
   4   2  11      588.87      592.08     18.31 o 
   5   2  11     1043.10     1063.41     29.02 o 
   6   2  11        0.00       -1.99      2.28 o 
   7   2  11      228.62      209.04     10.01 o 
   8   2  11      389.61      335.20     13.48 o 
   9   2  11       26.67       34.66      4.68 o 
  10   2  11        2.87       -1.74      2.91 o 
  11   2  11        0.41        2.83      3.36 o 
  12   2  11       31.71       30.59      5.72 o 
  13   2  11       46.52       48.61     10.26 o 
  14   2  11        0.19        1.43      4.09 o 
  15   2  11        1.03        3.54      4.02 o 
  16   2  11        7.88        0.61      3.76 o 
  17   2  11        1.13        2.14      4.07 o 
 -22   3  11       51.15       61.21      9.98 o 
 -21   3  11        0.67       -4.53      4.53 o 
 -20   3  11       18.29       16.93      8.57 o 
 -19   3  11        4.27        3.33      4.15 o 
 -18   3  11        3.99        3.04      3.70 o 
 -17   3  11        0.09        0.11      4.05 o 
 -16   3  11       44.00       35.77      8.49 o 
 -15   3  11       10.84       16.72      4.98 o 
 -14   3  11        0.81       -0.61      3.33 o 
 -13   3  11       96.35      111.11     14.92 o 
 -12   3  11        1.18        2.38      2.75 o 
 -11   3  11       10.47       10.11      3.29 o 
 -10   3  11       27.75       34.69      4.55 o 
  -9   3  11       28.99       25.64      4.70 o 
  -8   3  11       66.00       73.70      6.50 o 
  -7   3  11      172.45      164.14      9.60 o 
  -6   3  11       74.22       77.61      5.34 o 
  -5   3  11       22.10       18.76      3.33 o 
  -4   3  11      172.88      168.88      8.49 o 
  -3   3  11       77.74       78.13      5.96 o 
  -2   3  11       25.27       22.42      3.46 o 
  -1   3  11       23.43       27.33      4.05 o 
   0   3  11        0.01       -1.58      2.04 o 
   1   3  11     1426.25     1423.47     37.58 o 
   2   3  11      945.12      946.19     26.41 o 
   3   3  11      184.44      170.76      9.24 o 
   4   3  11       37.03       42.57      8.63 o 
   5   3  11     1240.14     1226.03     43.65 o 
   6   3  11       33.59       36.29      5.14 o 
   7   3  11      141.31      140.28      9.16 o 
   8   3  11       69.06       70.76      7.26 o 
   9   3  11        0.46        2.48      3.16 o 
  10   3  11       47.61       40.75      5.60 o 
  11   3  11       71.10       63.78      6.99 o 
  12   3  11       27.78       35.75      7.55 o 
  13   3  11       16.08       13.87      5.98 o 
  14   3  11        8.05       17.40      6.89 o 
  15   3  11        0.37        0.73      9.93 o 
 -18   4  11       33.55       25.83      7.35 o 
 -17   4  11       36.70       35.93     10.61 o 
 -16   4  11       42.24       33.06      7.15 o 
 -15   4  11        5.63        6.98      4.95 o 
 -14   4  11        8.19        8.96      6.01 o 
 -13   4  11        6.61        7.36      4.64 o 
 -12   4  11        0.40        2.53      3.97 o 
 -11   4  11       70.64       74.37      9.27 o 
 -10   4  11       34.61       21.50      6.82 o 
  -9   4  11       12.25        8.98      4.52 o 
  -8   4  11      165.38      160.06     12.34 o 
  -7   4  11        2.01        0.43      3.45 o 
  -6   4  11       23.18       16.04      4.02 o 
  -5   4  11      242.15      230.11     32.94 o 
  -4   4  11       15.80       10.90      3.49 o 
  -3   4  11        0.76        5.66      2.84 o 
  -2   4  11       54.99       49.86      5.27 o 
  -1   4  11       46.94       68.67     14.91 o 
   0   4  11       43.69       34.69      5.49 o 
   1   4  11      246.32      254.98     11.44 o 
   2   4  11       66.26       71.59     16.29 o 
   3   4  11       28.99       24.75      4.71 o 
   4   4  11      191.65      173.56     10.65 o 
   5   4  11       21.91       15.91      4.04 o 
   6   4  11        1.89        1.34      2.82 o 
   7   4  11        1.26        2.80      3.39 o 
   8   4  11        0.73        2.55      4.14 o 
   9   4  11        4.47        2.31      4.29 o 
  10   4  11       59.08       57.63      7.83 o 
  11   4  11       58.43       70.21     11.37 o 
 -12   5  11        7.97        6.66      5.88 o 
 -11   5  11      113.04       85.42     10.44 o 
 -10   5  11        4.65        9.65      5.59 o 
  -9   5  11       37.89       35.85      7.17 o 
  -8   5  11       13.40        7.96      5.02 o 
  -7   5  11       45.64       45.95     12.85 o 
  -6   5  11        2.11        5.15      4.39 o 
  -5   5  11      118.93       83.95      8.92 o 
  -4   5  11        9.53       12.45      4.91 o 
  -3   5  11       11.62       13.08      4.82 o 
  -2   5  11        0.03        3.20      3.93 o 
  -1   5  11       13.54       14.29      5.80 o 
   0   5  11        2.93        6.91      4.13 o 
   1   5  11        2.87       -0.39      3.36 o 
   2   5  11        6.05        2.23      3.78 o 
   3   5  11       10.66        5.86      5.62 o 
   4   5  11        3.57        8.21      3.55 o 
   5   5  11        4.61        5.42      5.31 o 
 -25   0  12       13.39        4.02     10.08 o 
 -24   0  12       49.32       39.71     13.55 o 
 -23   0  12       38.11       71.55     17.14 o 
 -22   0  12        6.83        6.51      8.38 o 
 -21   0  12        0.51       -1.18      3.23 o 
 -20   0  12       75.67       90.11      8.06 o 
 -19   0  12      351.28      382.71     16.53 o 
 -18   0  12        1.60        7.31      3.58 o 
 -17   0  12      336.43      333.91     14.96 o 
 -16   0  12      125.14      139.31      9.61 o 
 -15   0  12     9345.66     9220.60    265.97 o 
 -14   0  12       82.84       77.80      6.80 o 
 -13   0  12      388.18      383.01     13.60 o 
 -12   0  12      153.67      163.41      7.29 o 
 -11   0  12       49.10       27.14     13.91 o 
  -8   0  12      969.38     1077.03     28.67 o 
  -7   0  12      410.63      457.46     12.37 o 
  -6   0  12        1.61        4.48      1.65 o 
  -5   0  12       11.32        8.18      1.74 o 
  -4   0  12      166.66      189.51      6.52 o 
  -3   0  12       54.76       45.89      3.34 o 
  -2   0  12     1827.52     1985.53     43.33 o 
  -1   0  12     1244.21     1399.27     31.50 o 
   0   0  12      125.98      108.98      5.56 o 
   1   0  12      862.77      909.74     21.86 o 
   2   0  12      366.68      317.35     11.12 o 
   3   0  12     2026.22     2103.51     53.33 o 
   4   0  12     1479.75     1288.99     27.78 o 
   5   0  12      763.11      729.96     17.48 o 
   6   0  12       46.97       49.03      4.38 o 
   7   0  12       96.46      113.03      5.11 o 
   8   0  12      349.58      420.55     17.11 o 
   9   0  12       27.40       26.70      4.12 o 
  10   0  12       87.19       93.86      8.70 o 
  11   0  12       40.57       42.11      7.22 o 
  12   0  12       60.88       82.45     10.23 o 
  13   0  12       63.23       73.27     10.07 o 
  14   0  12      524.30      582.80     30.68 o 
  15   0  12       78.52      100.66     12.32 o 
  16   0  12       12.54       10.63      5.73 o 
  17   0  12      181.95      208.83     19.08 o 
  18   0  12      314.80      386.38     25.26 o 
 -25   1  12       13.54       14.88      4.62 o 
 -24   1  12        6.58        1.61      4.73 o 
 -23   1  12       51.08       45.59      5.53 o 
 -22   1  12       15.50       14.66      3.82 o 
 -21   1  12      302.51      326.53     12.28 o 
 -20   1  12        3.87        5.08      2.91 o 
 -19   1  12        4.01        2.29      2.46 o 
 -18   1  12       91.29       83.52      5.65 o 
 -17   1  12      454.72      444.90     14.63 o 
 -16   1  12       26.71       23.47      3.07 o 
 -15   1  12     1115.73     1110.03     22.44 o 
 -14   1  12       25.20       26.08      2.84 o 
 -13   1  12      896.17      831.24     17.32 o 
 -12   1  12        0.13        0.81      1.46 o 
 -11   1  12     1027.64     1028.23     17.93 o 
 -10   1  12      530.81      563.87     14.01 o 
  -9   1  12      769.04      829.64     16.21 o 
  -8   1  12       17.00       10.83      1.69 o 
  -7   1  12       74.93       52.75      4.04 o 
  -6   1  12     2136.94     2215.38     56.15 o 
  -5   1  12      246.22      253.75      6.60 o 
  -4   1  12     1904.18     1955.55     34.38 o 
  -3   1  12       69.37       82.93      3.38 o 
  -2   1  12      243.19      208.93      5.46 o 
  -1   1  12     1523.30     1500.22     27.05 o 
   0   1  12       20.57       31.03      2.29 o 
   1   1  12       27.24       28.84      2.20 o 
   2   1  12      236.72      251.34      6.28 o 
   3   1  12       11.03        9.98      1.62 o 
   4   1  12       21.89       14.22      2.03 o 
   5   1  12      216.10      239.90      7.15 o 
   6   1  12       90.50       68.47      7.36 o 
   7   1  12     1323.54     1264.05     26.99 o 
   8   1  12        2.96        8.93      2.12 o 
   9   1  12      302.28      340.98     11.19 o 
  10   1  12      234.46      207.99      7.72 o 
  11   1  12      342.16      341.28     10.23 o 
  12   1  12      695.94      732.56     15.55 o 
  13   1  12      415.20      447.56     11.06 o 
  14   1  12       72.31       72.29      4.60 o 
  15   1  12       18.23       22.08      3.67 o 
  16   1  12        9.43       17.39      4.53 o 
  17   1  12       63.73       53.05      6.76 o 
 -24   2  12        0.84       -2.75      4.24 o 
 -23   2  12        1.26       -3.58      3.58 o 
 -22   2  12       11.02        6.67      4.88 o 
 -21   2  12      215.18      221.78     11.49 o 
 -20   2  12       48.51       47.30      5.50 o 
 -19   2  12      200.02      209.91     10.68 o 
 -18   2  12        3.89        1.42      2.42 o 
 -17   2  12        5.79        8.17      2.56 o 
 -16   2  12      372.02      386.32     12.23 o 
 -15   2  12      224.91      221.73      8.50 o 
 -14   2  12      104.21      108.53      7.49 o 
 -13   2  12       17.35       28.36      2.98 o 
 -12   2  12      287.28      314.85     12.87 o 
 -11   2  12       73.57       79.09      4.66 o 
 -10   2  12       54.96       47.61      3.25 o 
  -9   2  12       33.08       54.98      4.17 o 
  -8   2  12        2.03        3.55      1.62 o 
  -7   2  12      126.80      143.16      7.79 o 
  -6   2  12        4.24        2.75      1.95 o 
  -5   2  12        5.98        9.41      2.39 o 
  -4   2  12        0.07       -1.13      1.56 o 
  -3   2  12      194.96      195.90      7.96 o 
  -2   2  12     3333.85     3482.10     78.33 o 
  -1   2  12      125.38      146.57      7.75 o 
   0   2  12      853.79      873.20     32.50 o 
   1   2  12     2146.10     2114.21     50.80 o 
   2   2  12      689.60      690.34     22.93 o 
   3   2  12        1.57       -2.43      2.43 o 
   4   2  12       29.48       31.82      4.42 o 
   5   2  12     1039.03     1026.66     32.77 o 
   6   2  12      162.62      155.57      9.70 o 
   7   2  12      119.52      139.90      8.83 o 
   8   2  12      300.74      300.30     14.16 o 
   9   2  12      197.01      192.71     12.27 o 
  10   2  12       34.70       21.59      4.90 o 
  11   2  12        0.73       -2.69      3.22 o 
  12   2  12        2.43        1.64      3.77 o 
  13   2  12       24.81       24.22      5.91 o 
  14   2  12        4.81        2.26      4.41 o 
  15   2  12      216.01      213.31     15.96 o 
  16   2  12        1.23        6.30      7.29 o 
 -22   3  12       13.32       17.49      7.09 o 
 -21   3  12        3.71       -0.11      4.97 o 
 -20   3  12        8.07        5.51      4.80 o 
 -19   3  12        0.11        1.00      4.12 o 
 -18   3  12        3.26        2.11      4.03 o 
 -17   3  12        0.62        0.45      4.15 o 
 -16   3  12       54.75       52.25      7.60 o 
 -15   3  12        8.80        8.11      4.36 o 
 -14   3  12        4.98        9.74      4.20 o 
 -13   3  12       94.79      106.32      8.87 o 
 -12   3  12       61.22       74.48     10.53 o 
 -11   3  12      111.18      120.53      8.28 o 
 -10   3  12      356.65      390.38     15.03 o 
  -9   3  12       85.90      100.47      6.49 o 
  -8   3  12      144.67      163.65      8.31 o 
  -7   3  12      161.03      165.89      9.57 o 
  -6   3  12      180.26      198.50      9.73 o 
  -5   3  12      611.77      634.95     19.05 o 
  -4   3  12      484.05      499.74     16.11 o 
  -3   3  12       85.43       93.71      6.80 o 
  -2   3  12      289.88      317.98     18.54 o 
  -1   3  12      342.31      321.56     12.09 o 
   0   3  12       15.05       12.01      3.35 o 
   1   3  12      451.94      469.78     15.79 o 
   2   3  12        0.39       -1.09      2.23 o 
   3   3  12      200.79      179.14     10.32 o 
   4   3  12      719.43      715.29     22.23 o 
   5   3  12      189.32      166.02     10.36 o 
   6   3  12       55.25       55.79      6.22 o 
   7   3  12       13.96       13.17      3.49 o 
   8   3  12      119.00      114.30      8.56 o 
   9   3  12       18.19       25.50      4.87 o 
  10   3  12       49.30       39.26      5.64 o 
  11   3  12      291.28      282.40     16.68 o 
  12   3  12       48.62       50.56      8.83 o 
  13   3  12      197.63      206.21     16.82 o 
  14   3  12       38.66       26.44     13.53 o 
 -18   4  12      242.98      257.68     18.01 o 
 -17   4  12        6.38       15.05      6.14 o 
 -16   4  12       11.58        9.69      5.44 o 
 -15   4  12       96.42      105.73     17.39 o 
 -14   4  12      109.05      124.44     11.14 o 
 -13   4  12       12.45       26.14      5.74 o 
 -12   4  12       18.04       24.66      6.45 o 
 -11   4  12       23.73       25.41      6.44 o 
 -10   4  12       55.14       50.12      7.68 o 
  -9   4  12       11.59       18.92      5.24 o 
  -8   4  12        0.09        2.02      3.73 o 
  -7   4  12       41.14       39.24      5.77 o 
  -6   4  12       28.07       34.53      6.02 o 
  -5   4  12      122.82      131.11      9.54 o 
  -4   4  12       59.67       72.80      8.29 o 
  -3   4  12       66.58       65.12      7.23 o 
  -2   4  12       63.52       54.19      5.71 o 
  -1   4  12      140.86      129.35      9.00 o 
   0   4  12      174.48      187.90     13.96 o 
   1   4  12      104.22      114.55      9.04 o 
   2   4  12      373.84      385.59     14.72 o 
   3   4  12        7.64       11.47      3.87 o 
   4   4  12      130.67      147.90     10.18 o 
   5   4  12        6.98        5.73      3.81 o 
   6   4  12       74.56       68.43      5.93 o 
   7   4  12      101.67       90.21      8.57 o 
   8   4  12        5.95       14.68      5.53 o 
   9   4  12        0.06        3.68      5.57 o 
  10   4  12        0.71       -0.08      6.17 o 
 -11   5  12       52.38       54.13      8.67 o 
 -10   5  12        2.37       -0.01      4.99 o 
  -9   5  12        8.62       14.94      5.87 o 
  -8   5  12       17.82       24.03      6.59 o 
  -7   5  12       15.26        7.97      5.13 o 
  -6   5  12       32.67       42.22      7.16 o 
  -5   5  12       45.57       40.86      7.12 o 
  -4   5  12       27.80       25.88     10.12 o 
  -3   5  12        9.61       10.08      4.75 o 
  -2   5  12        3.14        2.71      4.23 o 
  -1   5  12       12.01       13.03      5.07 o 
   0   5  12        3.12        5.04      4.17 o 
   1   5  12       37.03       40.95      6.34 o 
   2   5  12        3.07        4.53      4.14 o 
   3   5  12        0.37       -0.21      3.96 o 
 -25   1  13        0.59       -1.31      5.01 o 
 -24   1  13        4.59        9.98      5.50 o 
 -23   1  13       23.84       19.20      5.92 o 
 -22   1  13      105.28      116.59      7.86 o 
 -21   1  13       16.23       16.84      3.81 o 
 -20   1  13       43.70       50.20      5.13 o 
 -19   1  13      118.21      122.06      7.50 o 
 -18   1  13        3.10       -1.98      1.98 o 
 -17   1  13       45.70       42.98      4.22 o 
 -16   1  13       65.14       62.48      4.64 o 
 -15   1  13      479.11      510.02     12.37 o 
 -14   1  13        2.30        2.22      1.72 o 
 -13   1  13        0.01        3.47      2.30 o 
 -12   1  13       48.22       49.88      2.86 o 
 -11   1  13      248.24      246.39      6.56 o 
 -10   1  13       87.73       80.16      3.63 o 
  -9   1  13      301.24      390.85      9.03 o 
  -8   1  13        0.41       -1.02      1.02 o 
  -7   1  13        6.61        6.44      3.10 o 
  -6   1  13       10.75        4.31      1.24 o 
  -5   1  13       47.14       46.70      2.79 o 
  -4   1  13        0.24        0.87      1.09 o 
  -3   1  13      773.38      770.14     15.18 o 
  -2   1  13      264.15      261.44      6.64 o 
  -1   1  13      993.42     1037.14     19.72 o 
   0   1  13      483.68      501.02     10.84 o 
   1   1  13      103.79       86.79      4.68 o 
   2   1  13       45.39       44.92      4.74 o 
   3   1  13        3.21        2.50      1.58 o 
   4   1  13      103.45       92.94      4.60 o 
   5   1  13      472.51      419.55     10.40 o 
   6   1  13      517.63      461.22     11.30 o 
   7   1  13        8.36       12.95      2.43 o 
   8   1  13       54.93       56.68      4.34 o 
   9   1  13       23.22       22.48      3.03 o 
  10   1  13        0.70        2.02      2.44 o 
  11   1  13        0.00       -1.95      1.95 o 
  12   1  13       50.48       65.09      5.08 o 
  13   1  13        0.00        3.30      2.13 o 
  14   1  13       41.24       45.65      6.85 o 
  15   1  13       31.85       34.39      5.53 o 
  16   1  13        0.00        1.22      3.56 o 
  17   1  13       28.44       23.76      8.57 o 
 -24   2  13        4.47       11.94      6.19 o 
 -23   2  13        1.04       -2.35      3.63 o 
 -22   2  13       13.31       12.83      4.01 o 
 -21   2  13        2.13       -3.16      4.05 o 
 -20   2  13       12.20       10.97      4.59 o 
 -19   2  13       90.06       94.33      6.54 o 
 -18   2  13       24.70       26.90      3.65 o 
 -17   2  13       47.84       55.92      5.02 o 
 -16   2  13       94.87       99.27      5.73 o 
 -15   2  13       14.32       15.43      2.68 o 
 -14   2  13        9.80       11.33      2.45 o 
 -13   2  13        0.00       -1.59      1.59 o 
 -12   2  13        6.36        6.00      1.93 o 
 -11   2  13       17.90       16.21      2.34 o 
 -10   2  13        1.07        0.21      1.46 o 
  -9   2  13      449.87      404.97     13.61 o 
  -8   2  13       31.50       32.27      6.03 o 
  -7   2  13       76.01       71.01      5.59 o 
  -6   2  13      113.97      116.64      7.10 o 
  -5   2  13       39.59       33.02      4.66 o 
  -4   2  13       96.65      119.84      6.99 o 
  -3   2  13      172.19      189.41     12.22 o 
  -2   2  13        1.28        3.47      2.33 o 
  -1   2  13     1683.94     1642.49     40.88 o 
   0   2  13        3.56        0.76      2.30 o 
   1   2  13      158.95      147.90      8.70 o 
   2   2  13      167.98      165.03      9.69 o 
   3   2  13      204.70      212.66     10.58 o 
   4   2  13        5.99        7.02      2.96 o 
   5   2  13       56.35       70.85      6.64 o 
   6   2  13      162.11      149.77      9.82 o 
   7   2  13        4.91        6.38      2.85 o 
   8   2  13        4.23        2.52      3.44 o 
   9   2  13        6.86        7.41      3.77 o 
  10   2  13       64.14       69.71      7.90 o 
  11   2  13       31.34       23.77      5.36 o 
  12   2  13        8.13        6.10      4.59 o 
  13   2  13       15.77       21.27      5.60 o 
  14   2  13       65.63       66.68     15.73 o 
  15   2  13       14.48       11.32      4.52 o 
 -22   3  13        0.60        0.09      6.83 o 
 -21   3  13        6.07       -2.80      4.58 o 
 -20   3  13        0.00       -3.46      3.88 o 
 -19   3  13        0.61       -0.84      3.51 o 
 -18   3  13        2.81        5.53      3.88 o 
 -17   3  13       26.27       33.05      6.65 o 
 -16   3  13       50.78       58.34      8.04 o 
 -15   3  13       22.22       33.23     10.55 o 
 -14   3  13      139.02      171.17     10.85 o 
 -13   3  13        0.22       -2.76      2.76 o 
 -12   3  13       22.45       27.66      4.60 o 
 -11   3  13       65.67       82.57      6.99 o 
 -10   3  13       37.37       40.64      6.71 o 
  -9   3  13       65.22       69.69      5.60 o 
  -8   3  13       64.09       51.47      4.84 o 
  -7   3  13      213.83      215.01     10.54 o 
  -6   3  13       15.78       12.39      3.26 o 
  -5   3  13       26.28       27.38      5.38 o 
  -4   3  13      348.25      342.10     12.67 o 
  -3   3  13      109.99      103.56      7.32 o 
  -2   3  13      178.75      167.75      9.56 o 
  -1   3  13      164.40      176.19      9.49 o 
   0   3  13      107.22       88.97      7.07 o 
   1   3  13       90.52       90.73      7.29 o 
   2   3  13      518.41      532.77     20.04 o 
   3   3  13        3.00        5.42      3.19 o 
   4   3  13       70.63       72.91      8.69 o 
   5   3  13       37.29       28.57      5.67 o 
   6   3  13        0.87        0.26      2.84 o 
   7   3  13       25.10       23.76      4.21 o 
   8   3  13        0.02       -1.32      2.86 o 
   9   3  13       17.18       13.93      4.27 o 
  10   3  13        7.29        4.34      4.59 o 
  11   3  13       12.23        4.17      5.17 o 
  12   3  13       26.07       27.75      7.53 o 
  13   3  13       37.14       31.27      7.89 o 
 -18   4  13      128.52      132.38     12.99 o 
 -17   4  13        6.01        3.52      5.18 o 
 -16   4  13       25.56       13.09      7.70 o 
 -15   4  13        0.43       -1.52      4.49 o 
 -14   4  13      120.13       97.85     11.73 o 
 -13   4  13        3.30       -1.72      4.44 o 
 -12   4  13      106.52      102.34     12.34 o 
 -11   4  13       18.46       17.88      6.75 o 
 -10   4  13       32.49       29.34      6.36 o 
  -9   4  13      152.85      135.71     11.97 o 
  -8   4  13        6.82        4.94      5.93 o 
  -7   4  13        0.02       -0.15      3.38 o 
  -6   4  13      141.08      132.76     10.59 o 
  -5   4  13       14.51       15.72      4.48 o 
  -4   4  13        0.00        0.02      2.76 o 
  -3   4  13       20.92       19.33      4.04 o 
  -2   4  13       33.86       28.93      4.57 o 
  -1   4  13       31.20       39.69     12.12 o 
   0   4  13       42.70       43.37      5.47 o 
   1   4  13       31.60       34.05      5.18 o 
   2   4  13      185.72      196.47     10.96 o 
   3   4  13      192.11      175.45     14.67 o 
   4   4  13      319.31      325.99     20.38 o 
   5   4  13       14.09       12.73      4.43 o 
   6   4  13        2.03        2.04      3.37 o 
   7   4  13       23.26       26.03      9.55 o 
   8   4  13       14.72       18.52      5.73 o 
   9   4  13        0.03       -3.54      4.26 o 
 -10   5  13       92.72       76.18     28.22 o 
  -9   5  13        1.50       -3.77      4.63 o 
  -8   5  13        0.45        6.13      5.14 o 
  -7   5  13       10.69        8.65      5.24 o 
  -6   5  13        0.41        0.13      4.40 o 
  -5   5  13       17.77       21.62      6.06 o 
  -4   5  13       31.47       26.68      6.14 o 
  -3   5  13       15.34       22.51      5.59 o 
  -2   5  13        9.93       11.80      5.09 o 
  -1   5  13        0.45       -1.39      4.07 o 
   0   5  13        6.17        9.38      5.34 o 
   1   5  13        6.59        7.85      4.67 o 
   2   5  13       19.76       18.42      8.00 o 
 -25   0  14      122.47      233.46     32.28 o 
 -24   0  14      155.17      146.79     24.65 o 
 -23   0  14      423.79      465.34     39.24 o 
 -22   0  14      189.07      206.98     27.49 o 
 -21   0  14      217.04      249.65     21.01 o 
 -20   0  14       10.47        8.14      5.27 o 
 -19   0  14      597.85      603.72     23.55 o 
 -18   0  14     1170.51     1154.31     39.14 o 
 -17   0  14      908.10      899.60     31.77 o 
 -16   0  14       40.38       32.11      9.33 o 
 -15   0  14       58.06       65.72      6.70 o 
 -14   0  14      159.22      165.80     15.26 o 
 -13   0  14      396.41      406.58     16.69 o 
 -12   0  14        6.23        8.20      2.97 o 
 -11   0  14       25.45       29.60      3.41 o 
 -10   0  14        2.99       -1.39      1.39 o 
  -9   0  14       12.72       10.58      3.03 o 
  -8   0  14      803.42      760.36     29.08 o 
  -7   0  14      283.83      296.50     10.58 o 
  -6   0  14      958.80      907.32     42.77 o 
  -5   0  14      152.26      175.97      7.22 o 
  -4   0  14      306.80      335.61     10.14 o 
  -3   0  14     4687.52     4573.52     96.08 o 
  -2   0  14     1447.23     1374.01     36.01 o 
  -1   0  14     1282.57     1317.59     34.93 o 
   0   0  14      144.35      141.87      7.36 o 
   1   0  14      106.92       93.63      6.55 o 
   2   0  14      441.42      473.09     15.48 o 
   3   0  14        9.44       16.35      2.79 o 
   4   0  14      146.89      152.15      7.60 o 
   5   0  14     1160.87      878.42     20.94 o 
   6   0  14        0.26       -0.68      1.89 o 
   7   0  14       76.30       62.27      7.62 o 
   8   0  14       33.49       32.16      3.19 o 
   9   0  14        3.26        3.09      4.28 o 
  10   0  14      646.95      593.40     30.07 o 
  11   0  14     1095.93     1140.82     50.98 o 
  12   0  14       17.32       11.77      5.18 o 
  13   0  14      135.58      118.03     13.07 o 
  14   0  14        8.35        7.27      5.54 o 
  15   0  14      182.72      190.59     17.48 o 
  16   0  14       12.02       14.43      6.85 o 
 -25   1  14       56.00       52.29      8.23 o 
 -24   1  14       38.84       39.28      6.33 o 
 -23   1  14       28.78       30.33      6.81 o 
 -22   1  14       39.62       35.34      5.96 o 
 -21   1  14       80.16       87.42      8.08 o 
 -20   1  14        7.47        5.66      3.70 o 
 -19   1  14      126.93      143.84     10.01 o 
 -18   1  14       59.19       69.55      6.29 o 
 -17   1  14     2122.27     2106.72     49.97 o 
 -16   1  14      345.38      329.33     12.27 o 
 -15   1  14       38.15       37.38      4.37 o 
 -14   1  14        5.13        5.03      2.31 o 
 -13   1  14      213.93      216.62      8.23 o 
 -12   1  14      648.32      651.74     13.81 o 
 -11   1  14        9.38        5.78      1.62 o 
 -10   1  14      523.33      600.01     12.82 o 
  -9   1  14       34.00       25.53      2.44 o 
  -8   1  14      260.31      247.97      6.62 o 
  -7   1  14      206.94      183.23      6.20 o 
  -6   1  14      298.88      289.68      7.63 o 
  -5   1  14      130.49      128.21      4.98 o 
  -4   1  14        4.62        3.33      1.38 o 
  -3   1  14      273.96      296.65      7.42 o 
  -2   1  14        3.72        3.69      1.45 o 
  -1   1  14     1288.26     1239.05     23.31 o 
   0   1  14      685.74      654.43     13.64 o 
   1   1  14       62.66       66.68      3.57 o 
   2   1  14      636.89      627.47     12.80 o 
   3   1  14     1240.19     1126.42     22.14 o 
   4   1  14      501.35      466.07     12.07 o 
   5   1  14        1.06        4.35      2.01 o 
   6   1  14      519.31      537.84     14.45 o 
   7   1  14      597.03      612.83     15.49 o 
   8   1  14      305.81      319.74     11.92 o 
   9   1  14      307.23      323.96     10.05 o 
  10   1  14      117.40      127.31      6.62 o 
  11   1  14      245.76      232.89     11.42 o 
  12   1  14        0.05        1.77      2.00 o 
  13   1  14       50.77       51.54      5.98 o 
  14   1  14       15.46       12.34      3.33 o 
  15   1  14        1.36        6.30      4.01 o 
  16   1  14       27.18       30.38      5.72 o 
 -24   2  14        0.79        0.37      4.69 o 
 -23   2  14       40.54       40.58      6.86 o 
 -22   2  14        1.44        3.84      3.64 o 
 -21   2  14       22.58       20.00      5.52 o 
 -20   2  14        4.73        0.20      3.12 o 
 -19   2  14      568.52      550.30     20.09 o 
 -18   2  14        0.10       -0.85      2.25 o 
 -17   2  14       63.65       60.69      4.76 o 
 -16   2  14      253.29      297.49      9.70 o 
 -15   2  14        4.90        5.83      2.23 o 
 -14   2  14        3.12        0.69      1.86 o 
 -13   2  14       65.96       67.13      4.37 o 
 -12   2  14       11.10        9.81      2.18 o 
 -11   2  14      580.03      619.73     15.92 o 
 -10   2  14        9.87        5.11      2.17 o 
  -9   2  14       74.26       69.47      6.82 o 
  -8   2  14       38.34       50.35      6.96 o 
  -7   2  14      616.90      621.39     18.78 o 
  -6   2  14     1140.06     1084.48     28.33 o 
  -5   2  14      638.40      671.91     30.23 o 
  -4   2  14      125.50      126.89      8.11 o 
  -3   2  14      699.73      699.06     23.00 o 
  -2   2  14     3002.36     2978.49     78.64 o 
  -1   2  14      335.77      328.09     20.49 o 
   0   2  14        0.33        1.68      2.24 o 
   1   2  14       90.37       84.32      6.77 o 
   2   2  14      171.46      167.14     16.77 o 
   3   2  14       76.19       76.94      7.23 o 
   4   2  14        0.99        3.87      2.89 o 
   5   2  14      188.24      182.59     12.85 o 
   6   2  14       73.46       57.93      6.24 o 
   7   2  14       18.09       14.05      3.97 o 
   8   2  14       43.48       39.60      8.53 o 
   9   2  14       68.59       60.15      9.03 o 
  10   2  14       87.42       91.42      9.97 o 
  11   2  14      356.32      370.27     18.51 o 
  12   2  14      163.20      167.71     13.03 o 
  13   2  14      114.01       95.81     11.83 o 
  14   2  14       75.19       80.34     16.12 o 
  15   2  14      198.29      234.58     13.44 o 
 -21   3  14       10.30        1.44      5.33 o 
 -20   3  14       20.95       24.21      5.51 o 
 -19   3  14       21.69       15.78      6.57 o 
 -18   3  14       17.51       16.15      6.11 o 
 -17   3  14       46.00       40.92      7.31 o 
 -16   3  14      252.13      251.47     16.00 o 
 -15   3  14       36.23       25.12      7.70 o 
 -14   3  14      218.04      242.47     22.36 o 
 -13   3  14      553.81      552.71     20.87 o 
 -12   3  14        0.39        3.36      3.15 o 
 -11   3  14      144.30      164.28     10.02 o 
 -10   3  14       24.73       36.85      4.88 o 
  -9   3  14       17.30       16.42      3.32 o 
  -8   3  14      606.92      554.76     18.12 o 
  -7   3  14       16.38       16.28      3.67 o 
  -6   3  14       44.27       40.06      4.92 o 
  -5   3  14       29.71       36.97      4.78 o 
  -4   3  14      132.53      137.63      8.75 o 
  -3   3  14      155.51      155.67      9.40 o 
  -2   3  14      210.32      207.41     10.61 o 
  -1   3  14        3.14        1.94      2.56 o 
   0   3  14      795.56      751.00     22.87 o 
   1   3  14       32.56       39.89      6.27 o 
   2   3  14       13.58        7.53      3.19 o 
   3   3  14      113.55      124.56     14.79 o 
   4   3  14       69.49       73.20      8.92 o 
   5   3  14      135.89      122.92     14.77 o 
   6   3  14      177.89      194.75     16.51 o 
   7   3  14      359.70      341.50     13.48 o 
   8   3  14       93.05       84.33      7.68 o 
   9   3  14      191.53      223.09     20.20 o 
  10   3  14       49.73       42.46      8.21 o 
  11   3  14       98.74      109.07     12.34 o 
  12   3  14       25.95       23.04      7.47 o 
 -18   4  14        4.95        4.22      7.19 o 
 -17   4  14        3.01        0.80      5.27 o 
 -16   4  14        8.94       10.24      5.78 o 
 -15   4  14       39.58       49.68      9.45 o 
 -14   4  14       51.73       75.09     15.73 o 
 -13   4  14        1.98        6.31      5.36 o 
 -12   4  14       24.24       19.47      6.41 o 
 -11   4  14        0.47       -3.01      4.10 o 
 -10   4  14       24.57       30.24      6.54 o 
  -9   4  14        2.33        2.40      3.60 o 
  -8   4  14      127.12      144.85     15.22 o 
  -7   4  14       16.28       13.16      6.70 o 
  -6   4  14      212.84      220.13     12.72 o 
  -5   4  14       90.58      105.82     18.47 o 
  -4   4  14      180.38      185.79     10.97 o 
  -3   4  14      102.51      109.77      9.50 o 
  -2   4  14       32.93       31.59      5.18 o 
  -1   4  14      135.09      144.67      9.79 o 
   0   4  14      147.49      162.41     11.09 o 
   1   4  14      118.00      110.37     12.78 o 
   2   4  14      324.49      290.24     14.23 o 
   3   4  14       62.55       71.19     10.72 o 
   4   4  14       32.20       26.83      5.31 o 
   5   4  14        7.71        8.72      4.85 o 
   6   4  14        7.36        7.96      3.83 o 
   7   4  14        0.00        0.27      4.32 o 
   8   4  14       11.41       16.58      5.58 o 
  -9   5  14       26.20       18.99      6.19 o 
  -8   5  14       20.87       28.21      6.95 o 
  -7   5  14        5.43        4.67      5.46 o 
  -6   5  14        7.31        4.82      4.98 o 
  -5   5  14       14.42       14.85      5.68 o 
  -4   5  14        0.42        4.36      4.65 o 
  -3   5  14        4.42        2.86      4.99 o 
  -2   5  14        6.32        6.30      4.57 o 
  -1   5  14        1.00        3.92      4.52 o 
   0   5  14      199.59      184.82     24.11 o 
 -25   1  15        6.26       11.08      5.86 o 
 -24   1  15       99.81      116.15      9.91 o 
 -23   1  15        5.05        3.71      4.37 o 
 -22   1  15        0.21       -1.07      3.71 o 
 -21   1  15        4.39        3.32      3.65 o 
 -20   1  15        2.28        1.28      3.36 o 
 -19   1  15        1.56       -2.77      3.03 o 
 -18   1  15     1106.67     1091.74     33.21 o 
 -17   1  15      120.60      130.98     12.01 o 
 -16   1  15       73.07       84.27      7.76 o 
 -15   1  15       30.64       29.35      3.65 o 
 -14   1  15       14.79       17.16      3.01 o 
 -13   1  15       23.93       25.90      3.42 o 
 -12   1  15       74.42       94.14      4.25 o 
 -11   1  15       18.43       24.44      2.35 o 
 -10   1  15       72.86       54.21      5.42 o 
  -9   1  15        2.13        2.29      1.45 o 
  -8   1  15       21.19       15.10      2.01 o 
  -7   1  15        0.13        1.04      1.32 o 
  -6   1  15       56.59       48.10      3.04 o 
  -5   1  15        1.24       -0.27      1.23 o 
  -4   1  15       22.01       24.08      2.27 o 
  -3   1  15      120.53      130.14      6.61 o 
  -2   1  15     1142.93     1104.87     21.28 o 
  -1   1  15       70.21       68.18      4.68 o 
   0   1  15      577.34      534.20     12.81 o 
   1   1  15        0.29       -0.86      1.44 o 
   2   1  15       29.65       41.03      3.23 o 
   3   1  15       21.70       26.67      4.18 o 
   4   1  15      151.60      131.31      5.66 o 
   5   1  15      120.24       95.60      5.08 o 
   6   1  15        0.00       -0.14      1.69 o 
   7   1  15        0.05       -1.29      1.90 o 
   8   1  15       37.20       31.52      4.28 o 
   9   1  15       63.54       72.30      8.31 o 
  10   1  15       44.12       47.17      5.33 o 
  11   1  15       37.39       41.72      3.65 o 
  12   1  15        3.54        3.45      2.55 o 
  13   1  15       33.23       38.43      4.50 o 
  14   1  15        0.76        4.63      3.77 o 
  15   1  15       23.51       21.84      5.12 o 
 -24   2  15        1.02        4.42      5.84 o 
 -23   2  15        0.05        0.16      3.91 o 
 -22   2  15        7.16        5.55      4.05 o 
 -21   2  15       16.50        8.11      4.46 o 
 -20   2  15       99.24       93.63      6.75 o 
 -19   2  15        5.95        4.68      3.08 o 
 -18   2  15        1.53        3.14      2.58 o 
 -17   2  15      266.68      291.22     10.06 o 
 -16   2  15        0.22        0.16      2.14 o 
 -15   2  15       14.01       13.59      3.35 o 
 -14   2  15        5.24        4.14      2.12 o 
 -13   2  15       35.08       34.74      8.09 o 
 -12   2  15      123.92      133.68      7.13 o 
 -11   2  15      232.90      251.33     12.00 o 
 -10   2  15        1.26       -1.82      1.82 o 
  -9   2  15       53.31       53.66      8.53 o 
  -8   2  15      386.46      344.88     12.55 o 
  -7   2  15        1.86        0.70      2.08 o 
  -6   2  15        5.78        6.22      2.61 o 
  -5   2  15       58.44       69.62      5.71 o 
  -4   2  15        8.29        8.11      3.20 o 
  -3   2  15      220.48      219.90     16.71 o 
  -2   2  15      873.23      885.22     25.17 o 
  -1   2  15      178.85      168.48      9.78 o 
   0   2  15      181.20      196.49     10.83 o 
   1   2  15       15.20       15.84      3.63 o 
   2   2  15       28.74       21.52      4.20 o 
   3   2  15        0.43       -2.36      2.36 o 
   4   2  15      307.86      296.25     14.91 o 
   5   2  15       87.78       94.40      7.93 o 
   6   2  15      102.27       82.11      7.60 o 
   7   2  15       56.29       48.82      6.28 o 
   8   2  15       31.04       36.09      8.60 o 
   9   2  15        5.36        5.04      4.01 o 
  10   2  15       68.84       61.52      7.92 o 
  11   2  15        1.02       -3.79      3.79 o 
  12   2  15       46.60       64.51     11.98 o 
  13   2  15       17.76       11.37      6.57 o 
  14   2  15       15.78       10.39      4.51 o 
 -21   3  15       51.78       54.41      9.53 o 
 -20   3  15       99.13       87.64      8.61 o 
 -19   3  15       32.61       34.65      6.80 o 
 -18   3  15        0.26       -2.80      3.56 o 
 -17   3  15        2.12        1.72      4.39 o 
 -16   3  15       34.90       29.94      6.37 o 
 -15   3  15       17.95       18.34      4.68 o 
 -14   3  15       30.93       34.75      5.82 o 
 -13   3  15        3.49        3.65      3.41 o 
 -12   3  15       15.44       17.81      4.38 o 
 -11   3  15      133.32      136.15      9.34 o 
 -10   3  15      143.68      117.50      8.46 o 
  -9   3  15       82.30       69.61      6.67 o 
  -8   3  15      163.90      149.13      9.56 o 
  -7   3  15       40.26       38.05      5.03 o 
  -6   3  15       17.06       13.79      3.75 o 
  -5   3  15      481.94      493.03     16.94 o 
  -4   3  15        7.24        2.35      2.71 o 
  -3   3  15        1.85       -2.39      2.39 o 
  -2   3  15        3.23       -0.75      3.31 o 
  -1   3  15        0.21        5.63      3.81 o 
   0   3  15      125.73      106.44      8.26 o 
   1   3  15       78.09       81.25      7.42 o 
   2   3  15      100.94       99.09      8.22 o 
   3   3  15      607.33      577.61     26.48 o 
   4   3  15       49.60       39.64      7.09 o 
   5   3  15        2.56        1.92      3.43 o 
   6   3  15       13.21       11.58      3.73 o 
   7   3  15       13.59       24.19      4.53 o 
   8   3  15       49.65       41.32      6.81 o 
   9   3  15       15.92       13.85      9.30 o 
  10   3  15        9.78       25.77     10.42 o 
  11   3  15       43.89       50.62      9.24 o 
  12   3  15      124.72      131.06     22.39 o 
 -17   4  15        2.97       10.91      5.86 o 
 -16   4  15        9.21       11.35      6.76 o 
 -15   4  15       68.80       81.64     11.37 o 
 -14   4  15        2.07       -0.09      5.35 o 
 -13   4  15      149.01      136.16     26.75 o 
 -12   4  15        0.91        0.50      4.82 o 
 -11   4  15        6.14        4.48      5.73 o 
 -10   4  15        0.02       -0.59      4.36 o 
  -9   4  15        2.11       -1.76      3.53 o 
  -8   4  15        2.48        1.41      3.81 o 
  -7   4  15       16.29       22.50      5.35 o 
  -6   4  15       35.81       34.31      6.13 o 
  -5   4  15       40.30       39.75      5.64 o 
  -4   4  15        9.28        9.17      3.91 o 
  -3   4  15        5.53        3.25      3.31 o 
  -2   4  15        7.38        8.87      3.80 o 
  -1   4  15       16.66       14.15      4.35 o 
   0   4  15       94.39       99.63      9.68 o 
   1   4  15      252.08      243.87     14.39 o 
   2   4  15      128.38      114.09      9.38 o 
   3   4  15       19.53       20.18      5.01 o 
   4   4  15       11.66       11.94      5.13 o 
   5   4  15       15.47       12.28      5.19 o 
   6   4  15        3.08        7.64      4.13 o 
   7   4  15       21.11       26.11      6.25 o 
  -8   5  15        1.79        0.34      7.16 o 
  -7   5  15        1.75       -2.09      4.76 o 
  -6   5  15        0.45        5.18      5.31 o 
  -5   5  15        7.14        7.04      6.19 o 
  -4   5  15        1.69        0.73      4.90 o 
  -3   5  15        1.22       -4.37      4.59 o 
  -2   5  15        9.54       18.11      6.30 o 
 -25   0  16      453.21      389.91     41.52 o 
 -24   0  16       51.73       45.45     15.25 o 
 -23   0  16        2.70       -2.12      6.74 o 
 -22   0  16        2.26       -6.64      6.64 o 
 -21   0  16        0.02        0.20      5.84 o 
 -20   0  16       26.41       26.09      5.95 o 
 -19   0  16      300.69      325.65     39.23 o 
 -18   0  16       15.07       21.43      4.83 o 
 -17   0  16      371.95      351.49     16.02 o 
 -16   0  16       78.86       72.00      7.33 o 
 -15   0  16      133.39      118.01      9.16 o 
 -14   0  16        0.08       -2.56      3.39 o 
 -13   0  16      553.86      520.19     20.30 o 
 -12   0  16      271.57      343.00     14.95 o 
 -11   0  16      237.18      240.66     19.00 o 
 -10   0  16      253.00      242.18      9.92 o 
  -9   0  16      515.05      438.80     14.53 o 
  -8   0  16     1236.90     1217.90     32.83 o 
  -7   0  16      383.36      343.30     12.17 o 
  -6   0  16     2753.28     2743.16     68.25 o 
  -5   0  16       12.47       15.92      3.88 o 
  -4   0  16     2607.32     2591.17     64.91 o 
  -3   0  16      304.71      299.39     11.30 o 
  -2   0  16      869.38      824.02     23.82 o 
  -1   0  16       51.16       51.63      4.89 o 
   0   0  16       49.47       46.57      4.77 o 
   1   0  16      168.22      154.86      9.60 o 
   2   0  16     1305.81     1041.17     29.68 o 
   3   0  16      208.57      140.18     10.15 o 
   4   0  16       47.64       72.02      5.67 o 
   5   0  16      323.39      326.06     13.24 o 
   6   0  16      492.14      474.75     17.23 o 
   7   0  16      402.58      403.49     18.28 o 
   8   0  16      368.53      405.29     18.75 o 
   9   0  16      231.15      236.91     16.24 o 
  10   0  16      367.75      361.23     21.76 o 
  11   0  16      145.82      148.79     14.62 o 
  12   0  16        4.38        6.75      5.08 o 
  13   0  16      231.44      264.90     19.07 o 
  14   0  16      118.83      123.41     14.11 o 
  15   0  16       50.45       60.15     10.55 o 
 -25   1  16        4.10        0.52      5.41 o 
 -24   1  16       34.19       25.26      5.82 o 
 -23   1  16      150.02      137.95     10.59 o 
 -22   1  16        1.97        6.17      4.16 o 
 -21   1  16      133.11      145.64     10.49 o 
 -20   1  16      277.39      263.29     17.69 o 
 -19   1  16       53.44       48.87      6.15 o 
 -18   1  16        0.15       -0.27      3.00 o 
 -17   1  16      337.39      338.45     14.22 o 
 -16   1  16       57.41       67.40      8.35 o 
 -15   1  16        4.67        3.35      2.41 o 
 -14   1  16       40.62       48.67      4.99 o 
 -13   1  16        9.09        5.93      2.41 o 
 -12   1  16      496.08      448.50     10.68 o 
 -11   1  16        6.59        6.98      1.76 o 
 -10   1  16      278.03      255.19      7.81 o 
  -9   1  16      137.36      148.34      6.28 o 
  -8   1  16       94.16       79.47      4.82 o 
  -7   1  16      273.97      267.09      7.22 o 
  -6   1  16       47.46       39.13      2.90 o 
  -5   1  16      387.19      381.93      9.27 o 
  -4   1  16     5015.40     4836.27     82.77 o 
  -3   1  16      885.35      888.65     17.88 o 
  -2   1  16        6.06        4.56      2.32 o 
  -1   1  16       86.10       91.67      6.34 o 
   0   1  16     1014.27      967.55     19.39 o 
   1   1  16      265.24      261.09      8.29 o 
   2   1  16      508.76      525.07     13.35 o 
   3   1  16       58.76       73.80      4.70 o 
   4   1  16       57.17       79.22      8.93 o 
   5   1  16      280.80      280.73      8.94 o 
   6   1  16      210.61      198.18      7.42 o 
   7   1  16      161.17      172.44      9.08 o 
   8   1  16        8.07        6.13      2.49 o 
   9   1  16      185.74      212.37      8.58 o 
  10   1  16       61.36       63.42      5.06 o 
  11   1  16        3.69        0.93      2.41 o 
  12   1  16        5.09        5.52      4.65 o 
  13   1  16      178.25      186.83     14.34 o 
  14   1  16       26.14       22.99      6.78 o 
 -23   2  16       50.75       59.80     20.51 o 
 -22   2  16       54.06       46.62      8.38 o 
 -21   2  16        6.40       10.96      4.37 o 
 -20   2  16      104.47       90.55      8.15 o 
 -19   2  16       11.16       13.75      4.18 o 
 -18   2  16      713.11      736.58     20.16 o 
 -17   2  16       75.42       75.54      8.86 o 
 -16   2  16        3.23        1.31      2.64 o 
 -15   2  16      329.79      353.13     11.84 o 
 -14   2  16       93.32      109.63      6.85 o 
 -13   2  16      127.83      124.27      7.15 o 
 -12   2  16        8.83        6.38      2.81 o 
 -11   2  16       68.95       88.26      5.88 o 
 -10   2  16      604.31      583.35     15.53 o 
  -9   2  16      527.63      501.82     16.67 o 
  -8   2  16      357.99      346.11     17.75 o 
  -7   2  16       30.25       39.64      7.29 o 
  -6   2  16      474.18      485.19     16.48 o 
  -5   2  16      121.15      110.94      7.55 o 
  -4   2  16       51.77       54.67      8.09 o 
  -3   2  16      110.20      111.49      9.12 o 
  -2   2  16        0.26        2.86      3.31 o 
  -1   2  16       24.52       30.11      5.87 o 
   0   2  16        5.99        7.30      3.09 o 
   1   2  16       42.15       44.86      6.44 o 
   2   2  16       25.54       24.18      4.53 o 
   3   2  16      117.14      110.89     10.69 o 
   4   2  16       61.67       58.52      6.44 o 
   5   2  16      382.93      389.39     24.91 o 
   6   2  16      142.70      125.08      9.71 o 
   7   2  16      337.95      357.39     16.21 o 
   8   2  16      222.04      212.12     19.38 o 
   9   2  16      453.04      456.19     23.99 o 
  10   2  16      297.87      325.54     18.20 o 
  11   2  16       14.14       15.04      5.78 o 
  12   2  16      186.31      183.15     16.24 o 
  13   2  16       10.85        6.69      6.55 o 
 -21   3  16      260.20      264.57     16.63 o 
 -20   3  16      155.26      193.28     24.46 o 
 -19   3  16       47.44       62.29      9.91 o 
 -18   3  16       50.58       49.81      6.53 o 
 -17   3  16      229.64      271.39     17.56 o 
 -16   3  16        9.45       11.40      4.53 o 
 -15   3  16        5.12        3.62      3.91 o 
 -14   3  16       10.46       15.07      5.72 o 
 -13   3  16        0.34        0.03      3.37 o 
 -12   3  16        0.15        1.96      3.24 o 
 -11   3  16       64.75       54.63      6.17 o 
 -10   3  16        0.26       -3.23      3.23 o 
  -9   3  16       28.60       25.02      4.69 o 
  -8   3  16        8.90        9.54      3.56 o 
  -7   3  16      340.32      343.01     13.79 o 
  -6   3  16      106.21      113.61      8.47 o 
  -5   3  16        1.12        1.76      2.80 o 
  -4   3  16      392.71      372.67     14.42 o 
  -3   3  16       15.25        9.20      3.57 o 
  -2   3  16      162.76      170.65     10.69 o 
  -1   3  16       92.55       88.37      7.84 o 
   0   3  16      206.18      208.66     16.59 o 
   1   3  16      301.24      303.42     14.43 o 
   2   3  16       46.84       43.76      6.10 o 
   3   3  16      481.05      488.71     26.70 o 
   4   3  16       22.36       23.19      4.93 o 
   5   3  16      151.96      141.32     11.15 o 
   6   3  16       74.67       82.72      7.28 o 
   7   3  16       13.26       14.65      4.82 o 
   8   3  16        2.78        1.70      5.05 o 
   9   3  16       33.43       47.23      8.72 o 
  10   3  16        4.24       -2.39      5.25 o 
  11   3  16       15.37       12.97     11.72 o 
 -17   4  16        2.69        4.64      6.67 o 
 -16   4  16        7.02        6.78      9.14 o 
 -15   4  16       75.21       69.42     10.94 o 
 -14   4  16       25.23       14.68      6.89 o 
 -13   4  16       24.67       42.37      8.72 o 
 -12   4  16       21.06       34.11      7.56 o 
 -11   4  16       10.69       10.20      5.63 o 
 -10   4  16       71.66       66.99      8.15 o 
  -9   4  16       53.65       48.06      7.26 o 
  -8   4  16       84.17      106.08     16.71 o 
  -7   4  16      242.74      248.41     15.32 o 
  -6   4  16       51.38       54.64      9.80 o 
  -5   4  16        9.16        4.78      3.80 o 
  -4   4  16       44.67       45.41      7.27 o 
  -3   4  16      211.72      225.12     12.95 o 
  -2   4  16       52.10       41.94      6.10 o 
  -1   4  16       96.12       79.73      7.90 o 
   0   4  16        0.17       -2.28      3.59 o 
   1   4  16        6.36       12.28      4.55 o 
   2   4  16       45.83       54.16      7.74 o 
   3   4  16       12.23        7.79      5.08 o 
   4   4  16       43.32       46.41     10.24 o 
   5   4  16        9.53        8.37      4.50 o 
   6   4  16      161.99      159.28     12.34 o 
 -25   1  17       50.55       56.31      9.88 o 
 -24   1  17        2.22       -2.66      4.09 o 
 -23   1  17       16.74       15.50      4.94 o 
 -22   1  17       29.74       34.23      6.00 o 
 -21   1  17       64.05       52.78     11.81 o 
 -20   1  17       84.82       68.83      7.51 o 
 -19   1  17      238.55      252.82     13.14 o 
 -18   1  17        0.77       -0.23      2.82 o 
 -17   1  17        9.01        7.46      4.98 o 
 -16   1  17       25.99       26.54      7.96 o 
 -15   1  17       15.53       16.55      3.53 o 
 -14   1  17        1.24        0.38      2.26 o 
 -13   1  17        1.63        2.40      2.24 o 
 -12   1  17       23.57       22.56      2.79 o 
 -11   1  17      280.18      235.11      8.00 o 
 -10   1  17      248.73      223.32      6.97 o 
  -9   1  17       27.09       20.33      2.36 o 
  -8   1  17       88.93       82.02      4.45 o 
  -7   1  17        7.45        6.99      2.49 o 
  -6   1  17       88.09       89.54      4.41 o 
  -5   1  17      569.87      551.35     12.38 o 
  -4   1  17     1727.34     1753.74     32.45 o 
  -3   1  17       51.58       51.94      3.54 o 
  -2   1  17       42.96       42.50      3.21 o 
  -1   1  17        5.48        4.82      3.17 o 
   0   1  17        5.25        5.23      2.02 o 
   1   1  17        0.28       -0.18      1.71 o 
   2   1  17      745.24      654.14     22.84 o 
   3   1  17       63.62       58.33      5.88 o 
   4   1  17       14.24       14.46      2.67 o 
   5   1  17       21.62       16.73      2.69 o 
   6   1  17        1.14        1.41      2.02 o 
   7   1  17       15.38       18.70      3.29 o 
   8   1  17       54.63       78.19      5.64 o 
   9   1  17        3.84        4.73      2.61 o 
  10   1  17        1.43        0.49      2.54 o 
  11   1  17       41.08       47.00      4.53 o 
  12   1  17       14.57       20.52      4.81 o 
  13   1  17        0.72        2.89      3.79 o 
  14   1  17        7.64       10.37      4.68 o 
 -23   2  17        0.82       -2.84      4.98 o 
 -22   2  17        2.94        3.08      5.13 o 
 -21   2  17      100.04      111.76     12.72 o 
 -20   2  17      549.65      510.12     18.23 o 
 -19   2  17        3.39        2.53      3.70 o 
 -18   2  17       16.28       13.43      4.20 o 
 -17   2  17      164.45      172.15      9.37 o 
 -16   2  17        1.58        0.31      2.62 o 
 -15   2  17       58.50       59.06      5.39 o 
 -14   2  17       48.52       35.05      4.18 o 
 -13   2  17       41.28       38.36      4.31 o 
 -12   2  17       77.35       73.72      5.58 o 
 -11   2  17      290.83      278.67     10.43 o 
 -10   2  17       10.45        4.70      2.46 o 
  -9   2  17        0.82        0.58      2.49 o 
  -8   2  17       93.84       97.34      7.39 o 
  -7   2  17       41.68       42.75      5.10 o 
  -6   2  17       64.33       62.61      5.86 o 
  -5   2  17        4.57        4.31      3.20 o 
  -4   2  17        1.07        1.87      3.03 o 
  -3   2  17       12.53       13.93      3.53 o 
  -2   2  17      102.89      108.79      8.27 o 
  -1   2  17       36.66       33.44      4.97 o 
   0   2  17      359.17      348.54     13.95 o 
   1   2  17      105.49      110.79      9.14 o 
   2   2  17       13.69       15.66      4.10 o 
   3   2  17       31.10       24.79      5.45 o 
   4   2  17        4.94        1.08      3.60 o 
   5   2  17        2.98        4.14      4.19 o 
   6   2  17       38.04       31.25      5.63 o 
   7   2  17       11.03        9.48      4.75 o 
   8   2  17        3.87       -2.06      4.31 o 
   9   2  17       42.11       43.13      7.14 o 
  10   2  17       41.39       43.34      7.45 o 
  11   2  17       12.91        8.06      6.29 o 
  12   2  17      112.61      105.45     12.67 o 
 -21   3  17        0.44        5.70      9.05 o 
 -20   3  17       77.21       74.99      8.14 o 
 -19   3  17        0.93       -0.78      4.10 o 
 -18   3  17      101.09      111.28     11.83 o 
 -17   3  17       51.40       78.23      9.88 o 
 -16   3  17        0.01        2.20      3.99 o 
 -15   3  17       11.76        7.56      4.54 o 
 -14   3  17      204.66      218.34     12.96 o 
 -13   3  17       13.48       10.15      4.97 o 
 -12   3  17       18.12       25.50      4.86 o 
 -11   3  17       20.23       20.57      5.38 o 
 -10   3  17        2.39        3.24      3.71 o 
  -9   3  17        0.06       -0.35      3.03 o 
  -8   3  17        0.16        1.60      3.04 o 
  -7   3  17        2.16        8.36      3.54 o 
  -6   3  17       24.75       27.25      5.32 o 
  -5   3  17       12.89       15.36      4.16 o 
  -4   3  17       19.05       17.93      4.32 o 
  -3   3  17      161.96      166.64     10.70 o 
  -2   3  17        1.64        2.87      3.27 o 
  -1   3  17        0.39        2.66      3.83 o 
   0   3  17        1.63       -0.89      2.96 o 
   1   3  17        9.76        8.15      3.91 o 
   2   3  17       20.67       21.75      4.89 o 
   3   3  17       26.11       22.14      5.06 o 
   4   3  17        0.56        0.18      3.61 o 
   5   3  17       13.10       17.40      4.94 o 
   6   3  17        9.98       13.31      4.72 o 
   7   3  17       27.78       29.04      6.75 o 
   8   3  17       51.40       48.71     13.79 o 
   9   3  17       64.50       49.40      9.36 o 
  10   3  17       19.62       10.34     11.20 o 
 -16   4  17       32.75       22.33      8.16 o 
 -15   4  17        0.33        0.98      5.92 o 
 -14   4  17        2.02       14.38      7.95 o 
 -13   4  17        0.89        6.93      5.88 o 
 -12   4  17      101.04       77.32     11.01 o 
 -11   4  17        1.34       13.93      5.30 o 
 -10   4  17        7.67       10.49      5.00 o 
  -9   4  17        3.76        3.78      4.53 o 
  -8   4  17       20.43       19.12      5.48 o 
  -7   4  17      178.89      177.58     13.11 o 
  -6   4  17       23.90       12.86      6.99 o 
  -5   4  17       17.79       25.53      5.14 o 
  -4   4  17        1.47        2.37      3.79 o 
  -3   4  17        8.69        8.17      4.25 o 
  -2   4  17       18.85       22.02      5.22 o 
  -1   4  17       83.35       82.53      8.23 o 
   0   4  17       15.66        9.01      4.57 o 
   1   4  17        2.88        3.89      5.26 o 
   2   4  17       20.49       20.57      6.05 o 
   3   4  17       24.63       22.89      6.15 o 
   4   4  17        4.68        4.30      5.05 o 
   5   4  17       85.09       81.76      9.26 o 
 -24   0  18        0.13       -4.36      8.86 o 
 -23   0  18       28.97       25.37     11.86 o 
 -22   0  18        3.08        0.23      8.04 o 
 -21   0  18       24.46       18.90      5.08 o 
 -20   0  18        1.19       -0.45      3.79 o 
 -19   0  18      649.11      695.95     40.70 o 
 -18   0  18      186.96      180.55     25.12 o 
 -17   0  18       29.00       25.50      5.24 o 
 -16   0  18      145.79      163.08     19.76 o 
 -15   0  18        2.14        5.79      3.64 o 
 -14   0  18      378.85      363.52     16.20 o 
 -13   0  18      259.45      247.86     13.00 o 
 -12   0  18      578.97      568.12     25.71 o 
 -11   0  18      443.61      412.57     17.13 o 
 -10   0  18       64.29       61.93      7.20 o 
  -9   0  18       85.46       68.84      6.75 o 
  -8   0  18      315.75      302.07     13.71 o 
  -7   0  18      311.87      283.10     13.53 o 
  -6   0  18      873.51      845.18     24.88 o 
  -5   0  18     6755.58     6675.06    160.63 o 
  -4   0  18      432.25      424.54     29.80 o 
  -3   0  18      108.60       98.40      9.98 o 
  -2   0  18      380.42      391.64     14.10 o 
  -1   0  18      118.90      118.34     11.30 o 
   0   0  18      648.58      681.67     21.52 o 
   1   0  18        3.54        0.51      2.62 o 
   2   0  18     1213.84     1157.67     54.03 o 
   3   0  18       55.42       76.15      6.82 o 
   4   0  18      890.01      843.09     26.87 o 
   5   0  18      595.59      576.74     34.57 o 
   6   0  18      222.41      249.42     34.94 o 
   7   0  18      292.07      266.01     17.37 o 
   8   0  18        9.34       10.61      5.20 o 
   9   0  18       88.11       81.39     10.75 o 
  10   0  18      163.32      154.21     15.05 o 
  11   0  18       17.74       20.88      6.82 o 
  12   0  18        3.34        2.47      5.03 o 
  13   0  18       34.51       44.37      9.25 o 
 -24   1  18        8.11        7.65      5.87 o 
 -23   1  18       43.53       39.35      6.51 o 
 -22   1  18       22.38       25.96      5.53 o 
 -21   1  18       59.49       60.18      7.95 o 
 -20   1  18       80.91       67.88      7.46 o 
 -19   1  18       91.31       81.97      7.94 o 
 -18   1  18       75.56       70.97      7.21 o 
 -17   1  18       35.83       35.31      9.04 o 
 -16   1  18       35.40       41.29      5.68 o 
 -15   1  18       38.10       40.25      5.46 o 
 -14   1  18        8.24        6.59      2.98 o 
 -13   1  18        0.51        3.93      2.39 o 
 -12   1  18        0.90       -1.47      1.55 o 
 -11   1  18      852.81      762.76     16.27 o 
 -10   1  18      431.20      385.00      9.76 o 
  -9   1  18      111.32      116.80      7.26 o 
  -8   1  18      971.97      980.38     19.84 o 
  -7   1  18      740.24      722.06     15.51 o 
  -6   1  18      802.06      795.64     18.54 o 
  -5   1  18       69.94       78.15      4.36 o 
  -4   1  18      305.48      304.43      8.33 o 
  -3   1  18      102.16      104.38      5.69 o 
  -2   1  18      635.93      634.59     15.21 o 
  -1   1  18       87.97       74.92      4.59 o 
   0   1  18       41.13       54.49      4.31 o 
   1   1  18       59.43       54.02      4.13 o 
   2   1  18       90.75       67.91      4.70 o 
   3   1  18       18.35       12.93      2.57 o 
   4   1  18      115.34      100.04      5.96 o 
   5   1  18        0.17        0.61      1.92 o 
   6   1  18      292.59      315.55     10.31 o 
   7   1  18       26.98       18.57      3.30 o 
   8   1  18      324.93      354.84     12.03 o 
   9   1  18      398.15      446.60     13.74 o 
  10   1  18       77.28       84.09      8.61 o 
  11   1  18      166.23      161.87     11.01 o 
  12   1  18       24.80       29.15      5.85 o 
  13   1  18      122.55      113.89     13.21 o 
 -23   2  18       13.99       15.12      7.77 o 
 -22   2  18       95.75       88.93     16.09 o 
 -21   2  18      458.88      429.86     33.61 o 
 -20   2  18       61.23       49.76     11.33 o 
 -19   2  18      192.47      177.93     13.91 o 
 -18   2  18      118.93      137.09     13.15 o 
 -17   2  18       25.91       21.38      4.24 o 
 -16   2  18        1.02        0.97      2.96 o 
 -15   2  18       15.07       18.76      3.72 o 
 -14   2  18      247.28      288.25     11.54 o 
 -13   2  18      132.20      127.38      7.54 o 
 -12   2  18      429.26      412.58     12.89 o 
 -11   2  18       17.16       11.51      3.16 o 
 -10   2  18      183.27      185.76     11.37 o 
  -9   2  18       20.26       18.34      4.05 o 
  -8   2  18      218.78      229.08     11.48 o 
  -7   2  18       51.18       56.16     10.32 o 
  -6   2  18      110.95      101.65      9.07 o 
  -5   2  18       34.19       39.94      5.79 o 
  -4   2  18      149.93      172.57     11.88 o 
  -3   2  18        1.78        4.83      3.11 o 
  -2   2  18      395.89      392.15     31.07 o 
  -1   2  18      148.69      139.60      9.79 o 
   0   2  18      513.51      482.42     22.25 o 
   1   2  18      262.23      241.98     13.38 o 
   2   2  18       78.51       87.01      9.44 o 
   3   2  18      211.06      228.76     15.74 o 
   4   2  18      464.11      451.87     30.00 o 
   5   2  18      440.92      441.63     36.85 o 
   6   2  18      291.90      302.16     20.33 o 
   7   2  18       23.37       21.25      5.51 o 
   8   2  18       12.77       21.57      6.38 o 
   9   2  18      240.88      243.68     18.10 o 
  10   2  18       39.05       62.84     10.15 o 
  11   2  18       93.89       88.86     11.81 o 
 -20   3  18       75.47       60.26      8.75 o 
 -19   3  18       10.52       11.67      4.89 o 
 -18   3  18        0.17        4.50      4.13 o 
 -17   3  18        0.47        5.71      4.55 o 
 -16   3  18        1.84        0.19      4.03 o 
 -15   3  18       63.00       62.35      8.98 o 
 -14   3  18       21.11       17.84      4.80 o 
 -13   3  18        6.63        7.64      3.94 o 
 -12   3  18       26.72       28.75      6.02 o 
 -11   3  18       29.38       24.98      7.66 o 
 -10   3  18      138.81      147.16     11.80 o 
  -9   3  18       47.22       52.02      7.59 o 
  -8   3  18      154.35      167.93     11.07 o 
  -7   3  18      149.44      165.43     12.40 o 
  -6   3  18       37.28       44.52      6.08 o 
  -5   3  18      520.00      524.52     18.88 o 
  -4   3  18      172.04      196.65     18.15 o 
  -3   3  18      131.62      121.63     16.48 o 
  -2   3  18      103.92      108.43      9.09 o 
  -1   3  18       27.19       31.50      5.34 o 
   0   3  18        2.35        2.28      3.37 o 
   1   3  18       27.56       35.82      5.89 o 
   2   3  18        3.28        2.06      3.62 o 
   3   3  18        8.64       10.82      4.62 o 
   4   3  18        4.95        7.29      4.84 o 
   5   3  18      154.62      139.37     15.20 o 
   6   3  18       46.01       47.41      7.92 o 
   7   3  18       77.39       91.62     22.63 o 
   8   3  18      139.77      136.79     14.03 o 
   9   3  18      180.15      237.51     29.71 o 
 -15   4  18       65.31       58.02     14.22 o 
 -14   4  18       12.75       12.12      7.02 o 
 -13   4  18       71.44       62.17     15.91 o 
 -12   4  18        3.93        5.47      6.04 o 
 -11   4  18      150.60      172.86     19.79 o 
 -10   4  18      163.95      158.66     12.99 o 
  -9   4  18        6.55       11.19      4.89 o 
  -8   4  18       36.32       25.15      6.31 o 
  -7   4  18        4.73        6.27      4.69 o 
  -6   4  18       33.12       33.64      5.94 o 
  -5   4  18       19.17       30.83      5.79 o 
  -4   4  18        0.99        0.94      3.96 o 
  -3   4  18       48.25       52.09      7.06 o 
  -2   4  18      103.76       96.02      9.06 o 
  -1   4  18       31.21       26.79      6.22 o 
   0   4  18       18.35       27.07      6.30 o 
   1   4  18      146.52      162.20     13.29 o 
   2   4  18       27.38       41.52      7.53 o 
   3   4  18      284.34      312.24     29.70 o 
   4   4  18       74.98       58.29     10.33 o 
 -24   1  19        2.08        6.02      6.00 o 
 -23   1  19        2.20        7.38      4.49 o 
 -22   1  19       79.20       82.67     15.77 o 
 -21   1  19       55.72       59.05     21.41 o 
 -20   1  19       28.08       31.47      7.89 o 
 -19   1  19       41.17       39.28      5.97 o 
 -18   1  19       19.05       21.06      4.74 o 
 -17   1  19        2.22       -2.42      2.83 o 
 -16   1  19       17.61       15.88      5.20 o 
 -15   1  19        2.63       -1.02      2.81 o 
 -14   1  19        9.76        8.04      3.35 o 
 -13   1  19      151.95      121.13      7.77 o 
 -12   1  19       42.05       36.92      3.31 o 
 -11   1  19       49.46       44.25      3.61 o 
 -10   1  19       23.45       22.53      2.79 o 
  -9   1  19       19.86       23.75      4.77 o 
  -8   1  19        0.91        0.40      1.68 o 
  -7   1  19      409.71      409.32     11.01 o 
  -6   1  19       67.58       69.42      5.53 o 
  -5   1  19      415.96      424.68     11.38 o 
  -4   1  19        2.48        2.63      2.07 o 
  -3   1  19        2.12       -1.53      1.66 o 
  -2   1  19      121.71      121.04      7.40 o 
  -1   1  19       84.18       62.35      5.86 o 
   0   1  19       40.28       36.17      3.51 o 
   1   1  19       26.01       19.34      2.89 o 
   2   1  19       15.45       15.80      2.76 o 
   3   1  19        0.00       -0.55      2.01 o 
   4   1  19        4.63        5.76      2.48 o 
   5   1  19        2.39        3.63      2.31 o 
   6   1  19        0.57        3.87      2.43 o 
   7   1  19        2.72        3.37      2.64 o 
   8   1  19        0.17        3.74      2.89 o 
   9   1  19      211.42      211.49     12.20 o 
  10   1  19      133.52      151.21     19.16 o 
  11   1  19       48.73       45.65      6.59 o 
  12   1  19        6.15       15.94      5.20 o 
 -23   2  19        0.51        0.36      6.48 o 
 -22   2  19       22.24       20.53      5.91 o 
 -21   2  19       70.89       68.32      8.52 o 
 -20   2  19        5.97       13.26      5.83 o 
 -19   2  19        0.24       -3.74      3.74 o 
 -18   2  19        5.24        8.70      4.23 o 
 -17   2  19        2.61       -0.80      3.17 o 
 -16   2  19       20.44       20.20      4.20 o 
 -15   2  19        1.25        1.04      2.80 o 
 -14   2  19        0.07        1.67      2.97 o 
 -13   2  19        0.01       -0.42      2.44 o 
 -12   2  19        2.27        5.51      3.00 o 
 -11   2  19        1.74        1.18      2.51 o 
 -10   2  19       60.87       53.18      5.45 o 
  -9   2  19       90.00      103.54      6.57 o 
  -8   2  19      103.36      105.98     11.80 o 
  -7   2  19       84.35       65.14      7.63 o 
  -6   2  19      296.88      333.90     16.09 o 
  -5   2  19       49.69       44.41      6.43 o 
  -4   2  19        3.94        3.84      3.66 o 
  -3   2  19        2.69        3.90      3.24 o 
  -2   2  19       16.31       12.29      3.90 o 
  -1   2  19        5.34        7.05      4.17 o 
   0   2  19      115.28      112.00     10.67 o 
   1   2  19      114.28       96.35     10.03 o 
   2   2  19        5.66        5.78      4.26 o 
   3   2  19       19.48       18.84      5.57 o 
   4   2  19        6.56        5.23      4.60 o 
   5   2  19       23.85       16.69      7.03 o 
   6   2  19       54.80       56.64      7.31 o 
   7   2  19       29.82       37.56      7.96 o 
   8   2  19        8.36        5.52      6.46 o 
   9   2  19      347.91      344.71     45.30 o 
  10   2  19       13.32       27.93      7.94 o 
 -20   3  19        3.49       -0.42      5.30 o 
 -19   3  19       20.64       23.42      5.81 o 
 -18   3  19        8.20        6.70      4.39 o 
 -17   3  19       19.45       15.63      5.25 o 
 -16   3  19        0.26       -0.17      4.18 o 
 -15   3  19        0.33        4.15      4.14 o 
 -14   3  19        4.35        5.75      4.29 o 
 -13   3  19       66.05       81.07      9.45 o 
 -12   3  19       33.65       34.20      6.85 o 
 -11   3  19        7.56       11.70      5.88 o 
 -10   3  19        7.23        7.76      4.55 o 
  -9   3  19       14.47       15.78      4.63 o 
  -8   3  19        4.14        0.47      3.38 o 
  -7   3  19       29.02       26.73      5.17 o 
  -6   3  19        8.64       15.41      4.38 o 
  -5   3  19        1.10        3.59      3.49 o 
  -4   3  19        0.59       -1.54      3.11 o 
  -3   3  19        0.02        1.23      3.39 o 
  -2   3  19       13.26       14.08      4.34 o 
  -1   3  19       20.27       26.45      5.30 o 
   0   3  19        8.78        6.16      4.09 o 
   1   3  19        0.45        1.84      3.88 o 
   2   3  19      108.21      116.12      9.92 o 
   3   3  19      141.21      126.51     16.06 o 
   4   3  19        1.94       13.23      6.85 o 
   5   3  19        1.27        1.23      4.76 o 
   6   3  19      178.65      176.64     14.80 o 
   7   3  19       11.36       17.14      8.53 o 
   8   3  19       21.72       25.99     13.42 o 
 -15   4  19       39.18       29.56      9.37 o 
 -14   4  19       18.75       29.13     11.82 o 
 -13   4  19        0.53       10.21      6.74 o 
 -12   4  19      149.50      154.90     13.30 o 
 -11   4  19        4.65        4.90      5.29 o 
 -10   4  19       46.22       49.45      7.81 o 
  -9   4  19        3.65        2.29      4.74 o 
  -8   4  19       92.57       94.64     10.37 o 
  -7   4  19       33.93       45.85      7.58 o 
  -6   4  19        2.27        4.22      4.33 o 
  -5   4  19        0.77        0.17      4.01 o 
  -4   4  19      125.13      134.51     12.01 o 
  -3   4  19       15.53       18.96      5.59 o 
  -2   4  19      113.40      107.60     12.22 o 
  -1   4  19       13.55       21.59      8.74 o 
   0   4  19       22.98        9.89      5.73 o 
   1   4  19      137.46      120.22     11.80 o 
   2   4  19        1.01        1.44      7.63 o 
 -24   0  20        0.60        3.32     10.23 o 
 -23   0  20       98.21       83.24     19.14 o 
 -22   0  20      569.54      586.83     46.51 o 
 -21   0  20        0.06       -3.43      3.57 o 
 -20   0  20       31.60       31.35      5.95 o 
 -19   0  20       63.03       66.95      7.75 o 
 -18   0  20        0.86        0.17      3.61 o 
 -17   0  20       38.53       34.48      5.84 o 
 -16   0  20       32.24       23.43      5.59 o 
 -15   0  20       11.14       15.63      4.30 o 
 -14   0  20     1262.38     1135.43     39.04 o 
 -13   0  20      653.34      586.16     23.00 o 
 -12   0  20      118.93      102.20     16.56 o 
 -11   0  20      235.16      249.85     13.33 o 
 -10   0  20       16.03       14.52      4.23 o 
  -9   0  20      645.42      613.25     24.23 o 
  -8   0  20     1300.28     1262.32     42.24 o 
  -7   0  20      566.34      545.38     21.65 o 
  -6   0  20     1283.52     1275.48     42.85 o 
  -5   0  20       74.38       64.24      7.00 o 
  -4   0  20      540.57      515.78     20.79 o 
  -3   0  20       31.14       33.13      6.16 o 
  -2   0  20      859.41      853.54     63.36 o 
  -1   0  20      782.40      779.17     51.98 o 
   0   0  20      236.00      238.98     24.06 o 
   1   0  20      605.38      573.16     23.06 o 
   2   0  20        8.03        9.40      3.56 o 
   3   0  20      379.96      393.96     59.89 o 
   4   0  20        0.06       -2.55      2.80 o 
   5   0  20      155.87      174.64     21.37 o 
   6   0  20        1.18        4.10      4.11 o 
   7   0  20      196.50      189.60     16.51 o 
   8   0  20      126.00      145.63     14.62 o 
   9   0  20      322.22      322.69     21.15 o 
  10   0  20        0.04       -0.70      4.81 o 
  11   0  20       17.47       26.77      7.61 o 
 -24   1  20        6.07       10.87      6.00 o 
 -23   1  20        2.03        4.23      4.49 o 
 -22   1  20       53.64       47.75      7.62 o 
 -21   1  20       31.62       17.26      7.74 o 
 -20   1  20      226.38      230.72     13.00 o 
 -19   1  20       53.36       40.52      6.10 o 
 -18   1  20        9.09       14.05      4.61 o 
 -17   1  20       23.74       19.00      4.60 o 
 -16   1  20        0.06        4.52      3.55 o 
 -15   1  20      367.49      347.77     14.82 o 
 -14   1  20      414.45      369.22     21.78 o 
 -13   1  20      271.09      260.37     12.80 o 
 -12   1  20      298.55      300.92     10.92 o 
 -11   1  20       17.26       17.65      2.65 o 
 -10   1  20      400.23      389.97     10.84 o 
  -9   1  20      194.85      186.51      7.19 o 
  -8   1  20      813.35      811.66     18.79 o 
  -7   1  20      981.88      967.04     21.60 o 
  -6   1  20       26.57       23.06      2.98 o 
  -5   1  20      243.77      236.83      8.19 o 
  -4   1  20       24.60       28.07      3.16 o 
  -3   1  20       20.43       20.37      4.45 o 
  -2   1  20      190.82      186.14      8.27 o 
  -1   1  20       45.10       42.37      4.06 o 
   0   1  20      293.26      290.56     20.33 o 
   1   1  20        1.52        1.11      2.13 o 
   2   1  20      362.08      366.30     11.26 o 
   3   1  20      552.65      580.47     15.64 o 
   4   1  20      331.50      321.22     12.02 o 
   5   1  20      347.63      357.41     11.14 o 
   6   1  20      128.52      138.28      7.70 o 
   7   1  20      391.66      427.36     14.41 o 
   8   1  20      372.53      380.38     15.43 o 
   9   1  20       20.29       21.00      6.88 o 
  10   1  20       24.20       19.00      4.81 o 
  11   1  20      116.00      134.93     10.33 o 
 -22   2  20        6.08        2.42      4.76 o 
 -21   2  20       51.13       66.87      8.30 o 
 -20   2  20        8.05        6.52      4.77 o 
 -19   2  20       22.23       16.09      5.26 o 
 -18   2  20       44.84       37.59      7.38 o 
 -17   2  20       33.78       43.97      5.97 o 
 -16   2  20        3.09        3.36      3.44 o 
 -15   2  20       21.17       20.95      4.16 o 
 -14   2  20       76.90       80.12      6.42 o 
 -13   2  20        0.41        3.13      4.89 o 
 -12   2  20        0.11        2.31      2.81 o 
 -11   2  20        2.44        1.17      2.61 o 
 -10   2  20       11.34        8.79      3.11 o 
  -9   2  20      298.89      307.88     11.16 o 
  -8   2  20       26.11       30.63      8.96 o 
  -7   2  20      780.52      783.73     33.08 o 
  -6   2  20      590.33      594.86     22.92 o 
  -5   2  20       23.63       19.97      5.18 o 
  -4   2  20      221.19      245.81     15.37 o 
  -3   2  20      194.00      161.40     12.43 o 
  -2   2  20      174.53      170.97     13.41 o 
  -1   2  20       23.15       31.66     10.43 o 
   0   2  20      398.70      420.79     31.62 o 
   1   2  20      220.56      210.30     15.24 o 
   2   2  20      229.96      254.78     17.37 o 
   3   2  20        9.05        1.22      4.22 o 
   4   2  20       14.18       11.19      5.29 o 
   5   2  20        6.52        7.26      4.41 o 
   6   2  20       21.74       25.91      6.60 o 
   7   2  20      189.41      188.11     28.38 o 
   8   2  20      117.96      128.73     19.52 o 
   9   2  20      112.81      147.57     14.92 o 
 -19   3  20        9.42       14.74      5.32 o 
 -18   3  20        0.27        0.74      3.91 o 
 -17   3  20        5.03        6.45      5.04 o 
 -16   3  20        5.42        7.29      5.68 o 
 -15   3  20       90.42       97.46     12.94 o 
 -14   3  20        4.57        5.36      6.15 o 
 -13   3  20       14.69       21.78      6.15 o 
 -12   3  20      300.12      317.65     18.66 o 
 -11   3  20      116.46      130.34     15.02 o 
 -10   3  20      180.59      196.10     21.05 o 
  -9   3  20      308.38      360.23     16.92 o 
  -8   3  20       28.66       28.98      5.63 o 
  -7   3  20       12.67        9.82      4.19 o 
  -6   3  20        0.12       -1.64      3.29 o 
  -5   3  20       56.46       71.78      7.80 o 
  -4   3  20      109.05      125.73     10.15 o 
  -3   3  20       51.06       40.13      7.13 o 
  -2   3  20       18.68       13.06      4.49 o 
  -1   3  20       85.95       83.20      8.54 o 
   0   3  20       17.68       14.55      4.90 o 
   1   3  20       72.72       74.36      8.43 o 
   2   3  20      271.55      227.27     19.66 o 
   3   3  20       62.39       67.22     12.23 o 
   4   3  20      209.74      202.36     19.18 o 
   5   3  20      102.34       88.06     10.52 o 
   6   3  20        5.59        7.96      7.46 o 
 -14   4  20       19.29       24.98     12.21 o 
 -13   4  20       10.66       14.05      7.47 o 
 -12   4  20        9.24        7.08      5.71 o 
 -11   4  20       16.80       31.36      7.39 o 
 -10   4  20      133.49      161.45     13.59 o 
  -9   4  20      182.61      213.51     15.67 o 
  -8   4  20        2.53        4.24      5.04 o 
  -7   4  20        0.10        1.90      5.06 o 
  -6   4  20       63.05       62.13      8.72 o 
  -5   4  20      129.85      142.22     12.75 o 
  -4   4  20        1.94        5.79      6.65 o 
  -3   4  20       83.75       79.64     13.70 o 
  -2   4  20       18.38       16.97      8.90 o 
  -1   4  20       80.59      107.48     16.45 o 
   0   4  20       38.88       35.26      8.84 o 
   1   4  20       68.56       63.40     11.42 o 
 -23   1  21        2.36        9.40      4.86 o 
 -22   1  21       29.14       22.57      5.51 o 
 -21   1  21       16.11       18.46      5.30 o 
 -20   1  21       11.92       12.05      4.57 o 
 -19   1  21        8.74       15.60      4.61 o 
 -18   1  21       28.99       31.41      5.57 o 
 -17   1  21        0.98       -0.16      3.31 o 
 -16   1  21        1.93       -0.31      3.22 o 
 -15   1  21        2.76       -0.32      3.21 o 
 -14   1  21      133.62      112.67      8.91 o 
 -13   1  21       75.59       74.46      7.28 o 
 -12   1  21        0.52        0.96      1.94 o 
 -11   1  21        6.19        9.23      2.77 o 
 -10   1  21       54.80       48.58      4.21 o 
  -9   1  21      155.11      156.67      6.84 o 
  -8   1  21     1189.71     1188.30     25.91 o 
  -7   1  21      264.12      280.88      9.18 o 
  -6   1  21        0.51        1.25      2.10 o 
  -5   1  21       56.70       54.04      5.90 o 
  -4   1  21       14.47       11.07      3.22 o 
  -3   1  21       12.96        8.76      2.57 o 
  -2   1  21        8.22        0.04      2.21 o 
  -1   1  21        6.95        6.70      2.55 o 
   0   1  21       35.77       31.29      3.64 o 
   1   1  21        0.82       -0.27      2.11 o 
   2   1  21       33.99       44.19      4.40 o 
   3   1  21       11.29       12.66      2.98 o 
   4   1  21       10.64       13.32      2.91 o 
   5   1  21        0.17        0.30      2.60 o 
   6   1  21       42.12       47.51      5.23 o 
   7   1  21      165.34      197.13     11.19 o 
   8   1  21       56.77       66.28      7.71 o 
   9   1  21       36.34       38.30      5.83 o 
  10   1  21       39.05       29.13      6.59 o 
 -22   2  21        9.84        4.11      5.96 o 
 -21   2  21       31.19       36.07      7.02 o 
 -20   2  21       16.44       11.55      7.14 o 
 -19   2  21       11.39       13.78      5.24 o 
 -18   2  21       27.78       35.52      6.34 o 
 -17   2  21        4.26        3.26      4.05 o 
 -16   2  21       10.37        7.57      4.40 o 
 -15   2  21       36.30       36.05      4.91 o 
 -14   2  21       10.25       10.80      3.52 o 
 -13   2  21       39.40       33.13      4.72 o 
 -12   2  21        4.38        9.37      3.40 o 
 -11   2  21        5.14        3.28      2.97 o 
 -10   2  21        6.66        8.19      3.19 o 
  -9   2  21       65.61       63.48      6.13 o 
  -8   2  21       10.75        5.43      3.41 o 
  -7   2  21      289.13      302.18     16.57 o 
  -6   2  21       40.72       39.67      6.73 o 
  -5   2  21        0.71        3.41      3.88 o 
  -4   2  21        0.53        1.30      3.68 o 
  -3   2  21       17.87       20.38      5.55 o 
  -2   2  21       56.66       58.53      8.22 o 
  -1   2  21       97.93       82.60     13.47 o 
   0   2  21      173.28      167.15     13.76 o 
   1   2  21        1.16        1.57      4.19 o 
   2   2  21       94.30      124.86     12.18 o 
   3   2  21        0.01        0.00      7.14 o 
   4   2  21        3.06       -1.79      4.11 o 
   5   2  21        3.57        2.08      5.08 o 
   6   2  21        0.34        1.20      8.19 o 
   7   2  21        2.05        3.03      6.76 o 
   8   2  21       51.94       46.78     11.32 o 
 -19   3  21       17.29       12.01      7.36 o 
 -18   3  21        6.96       -2.10      4.11 o 
 -17   3  21        1.35        1.36      4.77 o 
 -16   3  21       16.03       19.14      5.87 o 
 -15   3  21      113.52      123.45     16.97 o 
 -14   3  21      197.81      180.92     14.53 o 
 -13   3  21       23.10       25.47      6.74 o 
 -12   3  21       27.42       23.60      6.40 o 
 -11   3  21       41.03       42.79      7.59 o 
 -10   3  21       77.55       99.92     10.48 o 
  -9   3  21       10.49       10.98      4.56 o 
  -8   3  21       23.90       17.48      4.99 o 
  -7   3  21      101.60      120.42     10.52 o 
  -6   3  21       54.66       63.52      7.69 o 
  -5   3  21       16.04       15.32      4.87 o 
  -4   3  21      104.15      112.41      9.89 o 
  -3   3  21       52.97       56.70      7.41 o 
  -2   3  21       15.88       15.97      5.07 o 
  -1   3  21      113.82      110.49     10.15 o 
   0   3  21       27.81        3.15      6.04 o 
   1   3  21        0.19        0.77      5.67 o 
   2   3  21       26.56       23.38      8.06 o 
   3   3  21       13.94       13.08      7.20 o 
   4   3  21        0.21       -0.06      5.60 o 
   5   3  21       25.38       35.72      9.60 o 
 -12   4  21       28.66       33.42      7.83 o 
 -11   4  21      199.74      187.43     15.00 o 
 -10   4  21        0.15        5.60      5.43 o 
  -9   4  21       57.47       62.17     12.44 o 
  -8   4  21       15.46       10.80      6.05 o 
  -7   4  21        5.87        0.65      5.19 o 
  -6   4  21        8.85       19.28      7.01 o 
  -5   4  21       14.63       10.78      6.06 o 
  -4   4  21        6.71        8.28      5.87 o 
  -3   4  21       42.58       38.92     11.72 o 
  -2   4  21        2.42       -1.28     12.70 o 
 -23   0  22       94.36      127.97     23.91 o 
 -22   0  22       59.34       69.42     17.97 o 
 -21   0  22      129.00      131.51     22.92 o 
 -20   0  22       35.73       32.02      6.16 o 
 -19   0  22        6.57        6.05      4.35 o 
 -18   0  22       90.68       96.46     13.95 o 
 -17   0  22        8.51       10.61      4.25 o 
 -16   0  22      266.73      233.91     16.36 o 
 -15   0  22      329.75      292.69     15.25 o 
 -14   0  22        0.08        0.63      3.18 o 
 -13   0  22      110.73      121.61     10.05 o 
 -12   0  22      131.40      127.65     31.31 o 
 -11   0  22       37.19       37.47      5.98 o 
 -10   0  22      438.46      427.58     18.75 o 
  -9   0  22        6.80        2.95      3.45 o 
  -8   0  22      583.03      538.82     22.58 o 
  -7   0  22       24.48       26.07      5.29 o 
  -6   0  22      777.75      756.60     61.86 o 
  -5   0  22      197.09      198.71     19.90 o 
  -4   0  22      202.17      197.62     11.97 o 
  -3   0  22       68.86       54.24     20.48 o 
  -2   0  22       15.18       24.52      5.11 o 
  -1   0  22      193.10      189.24     29.12 o 
   0   0  22        0.59        1.33      3.44 o 
   1   0  22       69.45       70.92      9.42 o 
   2   0  22      256.93      281.99     15.89 o 
   3   0  22       56.38       48.35      7.00 o 
   4   0  22      177.44      146.31     12.04 o 
   5   0  22      122.14      108.32     12.00 o 
   6   0  22     1549.57     1533.71     66.72 o 
   7   0  22       39.01       34.65      8.04 o 
   8   0  22       36.41       49.46      9.42 o 
   9   0  22       79.71       60.09     10.23 o 
 -23   1  22       97.37       83.85     12.02 o 
 -22   1  22        1.18       -1.51      4.08 o 
 -21   1  22       32.56       27.89      8.63 o 
 -20   1  22       11.61        7.05      4.43 o 
 -19   1  22       56.58       63.30     12.16 o 
 -18   1  22       35.92       35.13      6.06 o 
 -17   1  22        3.59        2.83      3.68 o 
 -16   1  22      604.05      558.14     20.86 o 
 -15   1  22       67.54       58.35      6.87 o 
 -14   1  22       39.60       39.17      5.91 o 
 -13   1  22       29.04       14.66      4.29 o 
 -12   1  22      198.72      188.19     11.66 o 
 -11   1  22        1.99        0.22      2.11 o 
 -10   1  22       31.68       37.18      4.79 o 
  -9   1  22       74.96       85.07      5.19 o 
  -8   1  22      131.82      138.74     10.22 o 
  -7   1  22       85.65       87.22      5.37 o 
  -6   1  22       33.47       42.90      5.55 o 
  -5   1  22        0.06       -0.23      1.93 o 
  -4   1  22      216.54      213.78      8.72 o 
  -3   1  22      154.88      166.00      9.53 o 
  -2   1  22      604.92      592.60     23.75 o 
  -1   1  22      184.21      173.04      8.16 o 
   0   1  22      752.10      817.00     20.27 o 
   1   1  22      245.49      272.49     10.16 o 
   2   1  22      101.39       93.28      6.24 o 
   3   1  22      200.55      196.99     12.83 o 
   4   1  22      411.50      466.28     15.15 o 
   5   1  22       48.73       51.04      5.25 o 
   6   1  22      222.59      287.07     12.76 o 
   7   1  22       16.28       17.48      5.86 o 
   8   1  22       34.47       28.00      5.41 o 
   9   1  22       33.23       49.24     10.13 o 
 -21   2  22        2.65       -2.97      4.79 o 
 -20   2  22       33.87       36.61      6.72 o 
 -19   2  22        4.48        2.33      4.39 o 
 -18   2  22       63.25       66.83      8.33 o 
 -17   2  22       20.19       15.71      5.36 o 
 -16   2  22        8.22        4.51      6.75 o 
 -15   2  22        6.96        7.79      3.99 o 
 -14   2  22      198.59      228.48     12.38 o 
 -13   2  22      143.39      145.13     10.93 o 
 -12   2  22      265.23      283.50     15.31 o 
 -11   2  22      184.94      208.79     18.89 o 
 -10   2  22      985.25     1035.32     32.18 o 
  -9   2  22        5.08        9.62      4.40 o 
  -8   2  22       65.11       66.10      7.18 o 
  -7   2  22      315.96      339.59     19.98 o 
  -6   2  22      114.03      133.49     19.98 o 
  -5   2  22        0.67        1.17      4.55 o 
  -4   2  22       79.39       85.63     10.08 o 
  -3   2  22       98.69      115.45     11.41 o 
  -2   2  22      124.68      113.76     13.27 o 
  -1   2  22       80.66       59.84      8.84 o 
   0   2  22       66.70       66.93      9.16 o 
   1   2  22       28.25       28.76     12.45 o 
   2   2  22       60.67       63.00      9.89 o 
   3   2  22        2.38       -1.81      4.65 o 
   4   2  22      120.12      113.28     11.88 o 
   5   2  22       34.83       23.85      7.04 o 
   6   2  22       24.67        7.77      5.95 o 
   7   2  22      263.10      275.90     45.16 o 
 -18   3  22       19.23       20.98      5.27 o 
 -17   3  22       22.32       22.04      6.16 o 
 -16   3  22       64.69       90.23     11.37 o 
 -15   3  22      222.27      247.03     17.71 o 
 -14   3  22        4.96        8.92      5.84 o 
 -13   3  22      192.68      215.65     15.95 o 
 -12   3  22       88.09       77.58      9.82 o 
 -11   3  22      230.07      254.63     17.28 o 
 -10   3  22        3.03        7.87      4.36 o 
  -9   3  22       33.87       28.97      6.16 o 
  -8   3  22       29.00       34.52      6.60 o 
  -7   3  22      121.52      134.82     11.08 o 
  -6   3  22        4.31        4.78      4.95 o 
  -5   3  22        9.11       14.61      5.95 o 
  -4   3  22       85.38       82.72      8.94 o 
  -3   3  22        1.36        4.81      4.36 o 
  -2   3  22      100.82       92.21     13.05 o 
  -1   3  22      176.09      164.46     28.09 o 
   0   3  22      102.87       92.57     13.39 o 
   1   3  22      156.71      175.73     18.09 o 
   2   3  22       71.06       67.59     17.20 o 
   3   3  22        3.81       -0.88      5.96 o 
   4   3  22       76.34       65.67     11.51 o 
  -9   4  22       46.02       70.69     19.33 o 
  -8   4  22       18.74       21.90      8.90 o 
  -7   4  22       38.26       48.14     16.27 o 
  -6   4  22       49.74       60.28     10.88 o 
  -5   4  22        0.36        0.57      6.35 o 
 -22   1  23        1.01        0.59      5.34 o 
 -21   1  23        3.31        0.07      4.14 o 
 -20   1  23        6.12        1.32      3.78 o 
 -19   1  23        2.99        2.05      3.88 o 
 -18   1  23        0.50        8.21      4.20 o 
 -17   1  23      102.96       88.13      8.49 o 
 -16   1  23       75.65       58.75     11.72 o 
 -15   1  23       88.93       82.19     15.77 o 
 -14   1  23       16.94       14.32      4.46 o 
 -13   1  23       15.73       12.18      4.21 o 
 -12   1  23       28.49       26.66      5.13 o 
 -11   1  23       35.41       29.09      5.14 o 
 -10   1  23      107.40      115.97      6.73 o 
  -9   1  23        8.38       13.11      3.64 o 
  -8   1  23       29.29       28.40      5.12 o 
  -7   1  23        5.98        4.18      2.31 o 
  -6   1  23       13.14       16.01      2.89 o 
  -5   1  23       77.15       62.12      8.39 o 
  -4   1  23        3.18        6.07      2.62 o 
  -3   1  23        6.04        3.40      2.49 o 
  -2   1  23        7.05        2.35      2.58 o 
  -1   1  23      108.14      111.34     11.25 o 
   0   1  23      151.65      166.89      8.59 o 
   1   1  23        2.34        2.44      2.75 o 
   2   1  23       22.21       24.70      4.06 o 
   3   1  23       18.35       16.31      3.53 o 
   4   1  23        3.38        1.36      2.83 o 
   5   1  23        5.65        1.49      3.28 o 
   6   1  23      441.32      478.49     19.17 o 
   7   1  23       79.60       80.60      7.95 o 
 -20   2  23        1.82        2.40      4.68 o 
 -19   2  23        3.42        4.82      5.82 o 
 -18   2  23        0.08       -3.96      4.14 o 
 -17   2  23       28.68       24.91      6.10 o 
 -16   2  23      110.03       97.84      9.77 o 
 -15   2  23       93.86      105.96      9.66 o 
 -14   2  23       32.49       37.60      5.56 o 
 -13   2  23       24.64       23.45      4.89 o 
 -12   2  23       27.12       22.39      4.72 o 
 -11   2  23      138.49      142.85     12.78 o 
 -10   2  23      760.20      750.08     29.19 o 
  -9   2  23        0.00        0.68      3.88 o 
  -8   2  23        5.53       -0.40      3.59 o 
  -7   2  23      183.32      224.97     18.03 o 
  -6   2  23        7.59       -2.46      3.64 o 
  -5   2  23       52.37       43.74      9.89 o 
  -4   2  23       11.07       15.97      5.76 o 
  -3   2  23       82.47       69.10      9.54 o 
  -2   2  23       96.69       81.07     11.75 o 
  -1   2  23        9.18        3.58      4.73 o 
   0   2  23       17.73       20.59      6.38 o 
   1   2  23        0.64        3.16      4.93 o 
   2   2  23       21.75       19.40      7.61 o 
   3   2  23        0.23        1.60      7.29 o 
   4   2  23       39.47       25.42      7.29 o 
   5   2  23        2.71       -3.18      5.34 o 
   6   2  23        2.05        8.22      8.04 o 
 -17   3  23        1.10        3.88      6.35 o 
 -16   3  23        0.55        5.74      5.86 o 
 -15   3  23        3.19       -0.52      6.54 o 
 -14   3  23       82.25       79.75     10.71 o 
 -13   3  23      250.25      275.65     18.80 o 
 -12   3  23        8.15        4.98      5.91 o 
 -11   3  23        9.13       13.45     10.61 o 
 -10   3  23      387.85      418.79     33.04 o 
  -9   3  23        0.88       -1.48      4.38 o 
  -8   3  23       88.82       94.25      9.76 o 
  -7   3  23       44.54       54.20      7.67 o 
  -6   3  23        0.36       -4.46      4.46 o 
  -5   3  23        0.31        0.84      5.50 o 
  -4   3  23       88.40       71.32     11.83 o 
  -3   3  23       20.37       10.59     15.91 o 
  -2   3  23        6.29       12.07      9.31 o 
  -1   3  23       12.13       13.00      7.24 o 
   0   3  23        0.10       -2.86      5.80 o 
   1   3  23        1.80        3.55      6.56 o 
   2   3  23        2.07        1.96      9.28 o 
 -21   0  24       34.53       31.37     13.01 o 
 -20   0  24        9.56       14.07      5.05 o 
 -19   0  24        0.59        4.63      4.28 o 
 -18   0  24       52.25       55.72      8.18 o 
 -17   0  24       46.71       44.65      8.29 o 
 -16   0  24      301.50      286.26     15.77 o 
 -15   0  24        2.40        1.64      3.83 o 
 -14   0  24      206.23      198.56     19.68 o 
 -13   0  24        6.91       18.60      5.04 o 
 -12   0  24      308.96      293.59     24.91 o 
 -11   0  24      666.35      702.78     27.64 o 
 -10   0  24       32.32       30.96      7.16 o 
  -9   0  24       44.33       40.54      6.43 o 
  -8   0  24        6.15       -1.19      3.28 o 
  -7   0  24      143.90      128.60     10.52 o 
  -6   0  24       20.94       24.39      5.23 o 
  -5   0  24       67.77       71.24      7.94 o 
  -4   0  24      225.52      213.74     13.16 o 
  -3   0  24        2.67       -1.62      3.11 o 
  -2   0  24      491.16      460.16     20.65 o 
  -1   0  24      521.62      556.78     55.20 o 
   0   0  24       70.17       87.92     10.84 o 
   1   0  24       53.60       44.69      9.79 o 
   2   0  24      406.60      354.26     44.93 o 
   3   0  24      791.66      777.86     38.19 o 
   4   0  24      155.09      183.62     16.48 o 
   5   0  24       58.67       67.86     10.40 o 
   6   0  24      505.22      478.98     27.85 o 
   7   0  24      130.41      118.87     13.95 o 
 -22   1  24        2.18       -1.60      6.36 o 
 -21   1  24       44.56       38.08      6.72 o 
 -20   1  24       35.54       29.94      6.39 o 
 -19   1  24       94.58       99.88      9.55 o 
 -18   1  24        3.16        2.50      3.94 o 
 -17   1  24        0.32       -3.39      3.41 o 
 -16   1  24      128.78      144.23     10.85 o 
 -15   1  24       54.69       47.08      6.59 o 
 -14   1  24       16.36       14.40      4.83 o 
 -13   1  24       46.76       36.92      5.87 o 
 -12   1  24       52.48       47.80      9.19 o 
 -11   1  24       47.32       55.44      7.95 o 
 -10   1  24      217.30      215.64     18.25 o 
  -9   1  24        7.73       12.26      3.08 o 
  -8   1  24      577.47      549.40     16.06 o 
  -7   1  24        1.59        4.75      2.62 o 
  -6   1  24      342.53      349.42     13.15 o 
  -5   1  24      140.37      128.93      8.00 o 
  -4   1  24      208.11      203.59      9.79 o 
  -3   1  24      732.20      722.55     22.01 o 
  -2   1  24      131.33      132.16      8.42 o 
  -1   1  24        8.82        5.01      2.84 o 
   0   1  24        0.45        1.82      2.74 o 
   1   1  24       73.52       87.16      7.44 o 
   2   1  24        3.10        5.08      3.05 o 
   3   1  24        3.96        9.79      3.34 o 
   4   1  24      103.48      133.42      9.74 o 
   5   1  24       29.52       23.92      5.20 o 
   6   1  24        3.31        4.10      5.75 o 
 -20   2  24        4.84        5.59      7.53 o 
 -19   2  24        7.77       17.62      6.24 o 
 -18   2  24        4.22       -2.84      4.37 o 
 -17   2  24      659.92      682.58     25.70 o 
 -16   2  24       31.31       34.92     12.56 o 
 -15   2  24       65.53       79.16     11.74 o 
 -14   2  24      270.03      275.17     14.45 o 
 -13   2  24       14.13       11.33      4.33 o 
 -12   2  24       17.25       15.19      5.21 o 
 -11   2  24       23.11       13.69      4.93 o 
 -10   2  24      437.19      445.91     18.28 o 
  -9   2  24      115.15      110.14     15.50 o 
  -8   2  24       20.25       10.35      8.31 o 
  -7   2  24      111.11      120.59     10.08 o 
  -6   2  24       32.86       33.83      6.24 o 
  -5   2  24        7.29        4.36      5.85 o 
  -4   2  24       94.60       93.83     11.05 o 
  -3   2  24       14.00       13.00      5.83 o 
  -2   2  24      169.37      153.98     14.10 o 
  -1   2  24       20.33       35.24      9.28 o 
   0   2  24      245.76      243.13     21.54 o 
   1   2  24       29.38       11.70      7.36 o 
   2   2  24      259.59      276.37     23.65 o 
   3   2  24      190.34      217.32     21.00 o 
   4   2  24       81.48       73.79     10.29 o 
 -16   3  24       45.54       86.14     18.40 o 
 -15   3  24       37.21       44.49     10.87 o 
 -14   3  24      264.08      244.06     22.28 o 
 -13   3  24       10.66       14.75      8.19 o 
 -12   3  24       27.00       13.10      6.36 o 
 -11   3  24      153.03      146.70     14.05 o 
 -10   3  24       89.46       80.00     10.51 o 
  -9   3  24       12.68       -0.73      6.22 o 
  -8   3  24       58.45       51.10     10.91 o 
  -7   3  24       47.82       50.70     15.02 o 
  -6   3  24       51.07       45.80     10.53 o 
  -5   3  24       29.80       17.48      7.73 o 
  -4   3  24      266.86      274.93     23.29 o 
  -3   3  24       52.75       45.36     10.06 o 
  -2   3  24       96.57       95.15     25.94 o 
  -1   3  24       55.66       59.56     20.76 o 
   0   3  24       10.71       23.90     11.43 o 
 -21   1  25        0.95        0.66      6.19 o 
 -20   1  25        0.14       -3.75      3.75 o 
 -19   1  25        5.22       -0.78      4.11 o 
 -18   1  25      222.49      223.86     14.25 o 
 -17   1  25       87.39       92.04      9.11 o 
 -16   1  25        0.03        1.01      3.61 o 
 -15   1  25       53.00       45.18      6.59 o 
 -14   1  25       30.31       27.66      5.57 o 
 -13   1  25        4.15        7.71      4.31 o 
 -12   1  25       20.33       17.43      4.85 o 
 -11   1  25       83.49       85.15     10.76 o 
 -10   1  25      119.75      119.14      9.84 o 
  -9   1  25      125.20      112.15     12.46 o 
  -8   1  25        9.66       10.46      3.02 o 
  -7   1  25        2.14       -0.48      2.80 o 
  -6   1  25        3.93        8.51      3.10 o 
  -5   1  25       19.08       22.25      3.97 o 
  -4   1  25        0.66        4.26      2.90 o 
  -3   1  25       62.92       68.22     10.25 o 
  -2   1  25        6.56       11.26      3.20 o 
  -1   1  25       23.23       21.01      3.89 o 
   0   1  25        0.94        2.25      3.05 o 
   1   1  25        0.09        1.75      2.87 o 
   2   1  25       41.51       42.72      5.33 o 
   3   1  25      229.88      225.17     20.54 o 
   4   1  25      110.25      122.86     14.55 o 
   5   1  25       22.82       42.39      9.52 o 
 -19   2  25       67.95       52.60      9.24 o 
 -18   2  25       21.63       14.40      5.91 o 
 -17   2  25        0.37        1.05      4.92 o 
 -16   2  25      345.85      365.74     26.55 o 
 -15   2  25       42.23       57.26      7.97 o 
 -14   2  25       63.35       67.30      8.41 o 
 -13   2  25        0.37       -1.33      4.49 o 
 -12   2  25        7.51       11.92      4.92 o 
 -11   2  25        2.82        4.34      4.40 o 
 -10   2  25        3.29        6.38      6.27 o 
  -9   2  25        0.88        1.52      4.31 o 
  -8   2  25        1.57        4.04      6.67 o 
  -7   2  25        8.43       13.16      5.08 o 
  -6   2  25        0.08        0.27      4.04 o 
  -5   2  25        9.39       10.17      4.33 o 
  -4   2  25        0.85       -2.19      4.03 o 
  -3   2  25        0.11        0.83      4.41 o 
  -2   2  25        0.85        5.11      4.64 o 
  -1   2  25        1.69        8.82      4.99 o 
   0   2  25       23.07       24.34      6.03 o 
   1   2  25        8.37       21.72      5.78 o 
   2   2  25       14.06       10.04      5.37 o 
   3   2  25       12.69       22.97      5.57 o 
 -14   3  25       32.06       41.44     14.53 o 
 -13   3  25      357.58      358.46     36.20 o 
 -12   3  25       95.15      105.96     14.98 o 
 -11   3  25       85.37       51.54     11.24 o 
 -10   3  25        6.38        2.38     10.84 o 
  -9   3  25        0.45       -0.21      8.76 o 
  -8   3  25        8.97        3.14      6.99 o 
  -7   3  25       21.91       33.30      9.70 o 
  -6   3  25        0.05        7.72      8.84 o 
  -5   3  25       10.35       20.15      8.35 o 
  -4   3  25        1.40        8.87      9.90 o 
  -3   3  25        3.22        6.22      9.80 o 
  -2   3  25       54.18       57.88     15.46 o 
 -20   0  26        0.96       -2.40      7.82 o 
 -19   0  26       11.64       16.32      5.40 o 
 -18   0  26      734.28      762.17     31.83 o 
 -17   0  26       29.42       37.91      7.20 o 
 -16   0  26        9.64        1.44      4.41 o 
 -15   0  26        1.61        1.46      5.52 o 
 -14   0  26       22.21       27.16     11.03 o 
 -13   0  26        5.89        6.16      6.00 o 
 -12   0  26      115.13      106.73     10.14 o 
 -11   0  26       24.54       31.88      6.12 o 
 -10   0  26      334.69      357.80     18.59 o 
  -9   0  26        0.14        2.09      4.02 o 
  -8   0  26        0.04        4.13      6.95 o 
  -7   0  26       76.09       71.34      8.52 o 
  -6   0  26       37.79       38.90      6.66 o 
  -5   0  26      578.09      544.37     34.26 o 
  -4   0  26     1008.50     1015.94     37.69 o 
  -3   0  26       10.74       12.23      4.93 o 
  -2   0  26       58.25       62.55      9.36 o 
  -1   0  26       61.62       43.70      8.13 o 
   0   0  26      218.47      232.76     15.03 o 
   1   0  26       10.32       13.02      5.11 o 
   2   0  26       20.25       20.87      6.80 o 
   3   0  26      432.39      406.56     24.41 o 
   4   0  26      107.11      104.03     12.92 o 
 -20   1  26       51.62       56.18     10.15 o 
 -19   1  26        2.85        7.69      4.80 o 
 -18   1  26      160.68      165.59     29.54 o 
 -17   1  26       22.78       23.32      5.42 o 
 -16   1  26      219.75      242.06     13.87 o 
 -15   1  26       26.33       23.07      9.12 o 
 -14   1  26        6.48        6.70      4.27 o 
 -13   1  26      133.33      146.36     11.24 o 
 -12   1  26      401.36      391.86     17.53 o 
 -11   1  26       15.02       10.37      6.79 o 
 -10   1  26       13.13        7.17      4.56 o 
  -9   1  26      168.66      187.20     29.58 o 
  -8   1  26      177.64      189.13     14.52 o 
  -7   1  26      159.80      151.22     12.85 o 
  -6   1  26       78.81       81.11      6.56 o 
  -5   1  26        9.59       13.81      3.60 o 
  -4   1  26        0.27       -0.86      2.75 o 
  -3   1  26        5.62       13.80      3.64 o 
  -2   1  26       68.70       75.20      6.13 o 
  -1   1  26        7.13        9.58      3.56 o 
   0   1  26       40.68       39.18      5.07 o 
   1   1  26      124.99      132.69     12.51 o 
   2   1  26      122.73      112.48     13.79 o 
   3   1  26       50.34       45.58      9.54 o 
 -17   2  26      149.36      173.91     15.01 o 
 -16   2  26      126.43      163.06     12.78 o 
 -15   2  26       41.73       30.83      9.86 o 
 -14   2  26       27.05       79.80     20.34 o 
 -13   2  26       49.51       54.76      9.27 o 
 -12   2  26        0.21        1.89      4.95 o 
 -11   2  26        0.08        3.33      4.69 o 
 -10   2  26        1.74       15.09      5.47 o 
  -9   2  26       13.32       15.80      6.00 o 
  -8   2  26       49.55       57.31      7.61 o 
  -7   2  26       30.03       43.97      7.05 o 
  -6   2  26       84.75       80.23      8.90 o 
  -5   2  26      151.32      161.08     12.23 o 
  -4   2  26      238.79      249.72     15.42 o 
  -3   2  26      176.41      210.65     14.08 o 
  -2   2  26       76.95      101.08     10.18 o 
  -1   2  26      182.54      205.58     14.15 o 
   0   2  26       63.75       67.10      8.65 o 
   1   2  26      101.51       88.46      9.48 o 
 -11   3  26       15.91       22.58     12.95 o 
 -10   3  26       81.20       61.51     15.85 o 
  -9   3  26       41.47       53.03     15.10 o 
  -8   3  26      110.46      133.84     22.16 o 
  -7   3  26       43.49       45.30     14.42 o 
  -6   3  26       28.51       17.62     12.33 o 
 -19   1  27       13.50       12.04      7.08 o 
 -18   1  27       42.93       44.82     13.75 o 
 -17   1  27       39.33       33.59      6.49 o 
 -16   1  27       16.76       24.05      6.61 o 
 -15   1  27      112.65      111.89     10.13 o 
 -14   1  27       21.00       19.60      5.38 o 
 -13   1  27        9.93        4.49      4.35 o 
 -12   1  27        5.39        2.24      4.28 o 
 -11   1  27        0.43       -3.47      3.47 o 
 -10   1  27       18.11       23.48      5.75 o 
  -9   1  27        9.30       14.12      8.37 o 
  -8   1  27       12.16        7.03      5.00 o 
  -7   1  27       18.11        6.63      5.05 o 
  -6   1  27       20.70       14.28      5.76 o 
  -5   1  27       50.96       41.64      7.57 o 
  -4   1  27       43.41       53.06      8.21 o 
  -3   1  27       30.03       27.08      6.86 o 
  -2   1  27        5.51        9.65     13.49 o 
  -1   1  27        1.98       -0.96      4.51 o 
   0   1  27       32.36       43.47      8.02 o 
   1   1  27      113.47      115.10     14.31 o 
 -16   2  27        9.64       13.11      8.04 o 
 -15   2  27       12.00       29.04      9.46 o 
 -14   2  27        1.57        3.43      5.60 o 
 -13   2  27       33.72       23.25      7.32 o 
 -12   2  27        6.55        9.45     11.75 o 
 -11   2  27       64.14       88.67     27.16 o 
 -10   2  27       32.03       34.25      7.99 o 
  -9   2  27       14.40       16.83      5.71 o 
  -8   2  27       25.06       28.37      6.32 o 
  -7   2  27        0.14       -1.13      4.46 o 
  -6   2  27        0.35       -2.46      4.40 o 
  -5   2  27       22.60       22.14      5.94 o 
  -4   2  27       16.36       20.90      6.34 o 
  -3   2  27       63.62       61.64      8.47 o 
  -2   2  27        0.11        4.18      5.01 o 
  -1   2  27        1.46       -5.83      9.96 o 
 -18   0  28      131.97      169.54     15.17 o 
 -17   0  28      139.19      170.16     27.01 o 
 -16   0  28        1.99       10.30      5.17 o 
 -15   0  28        1.63        4.67      5.70 o 
 -14   0  28       25.78       31.89      6.58 o 
 -13   0  28      296.93      316.48     42.69 o 
 -12   0  28       93.48      117.49     11.16 o 
 -11   0  28        0.59       -0.42      4.79 o 
 -10   0  28      246.45      279.72     18.06 o 
  -9   0  28      134.20      167.22     18.05 o 
  -8   0  28      341.74      316.84     21.52 o 
  -7   0  28       94.90       80.13      9.37 o 
  -6   0  28        6.65       10.53      5.01 o 
  -5   0  28      137.21      141.10     12.10 o 
  -4   0  28       42.68       42.45      8.13 o 
  -3   0  28       20.55       19.18      6.47 o 
  -2   0  28       18.92       17.22      6.62 o 
  -1   0  28      106.26      102.78     12.49 o 
   0   0  28        0.61        1.92      5.14 o 
 -17   1  28       48.71       47.00      8.23 o 
 -16   1  28       17.42       16.70      5.38 o 
 -15   1  28      106.25      141.65     11.56 o 
 -14   1  28        3.30        5.14      4.50 o 
 -13   1  28       15.96        8.39      4.96 o 
 -12   1  28       23.49       36.29      7.47 o 
 -11   1  28        0.53       -3.58      4.02 o 
 -10   1  28       43.79       39.10      7.72 o 
  -9   1  28        9.59       13.99      5.83 o 
  -8   1  28        4.34       85.43     19.72 o 
  -7   1  28        0.71       -4.31      4.31 o 
  -6   1  28      365.75      364.57     20.20 o 
  -5   1  28       20.06       19.29      6.06 o 
  -4   1  28       43.61       42.09      8.08 o 
  -3   1  28       18.25       12.20      5.59 o 
  -2   1  28      196.80      235.78     17.35 o 
  -1   1  28       55.08       61.68      9.04 o 
 -14   2  28       87.23       81.56     13.13 o 
 -13   2  28        3.52       -5.71      5.71 o 
 -12   2  28       38.93       43.70     10.19 o 
 -11   2  28       16.35       12.09      7.80 o 
 -10   2  28      162.16      196.25     16.32 o 
  -9   2  28       41.38       50.61     14.96 o 
  -8   2  28      222.33      232.55     29.22 o 
  -7   2  28       41.20       55.11     17.26 o 
  -6   2  28      163.02      205.56     20.16 o 
  -5   2  28      139.36      119.98     15.15 o 
 -15   1  29        9.61        2.44      5.31 o 
 -14   1  29        5.60        3.45      6.25 o 
 -13   1  29      157.72      153.55     12.06 o 
 -12   1  29       31.09       39.69      6.90 o 
 -11   1  29        0.23        1.80      8.76 o 
 -10   1  29        5.66        1.78     15.67 o 
  -9   1  29        0.11        1.42      4.87 o 
  -8   1  29        8.79       25.18      6.56 o 
  -7   1  29       51.48       54.24     11.34 o 
  -6   1  29       44.65       56.58      8.74 o 
  -5   1  29       25.23       28.49      7.03 o 
  -4   1  29       16.58       28.33     10.28 o 
  -3   1  29        0.85        7.16      5.21 o 
 -14   0  30       20.35       28.12      7.71 o 
 -13   0  30      126.30      141.53     17.67 o 
 -12   0  30       41.72       52.96     12.07 o 
 -11   0  30       68.69       77.29      9.43 o 
 -10   0  30       96.98      117.95     11.42 o 
  -9   0  30       50.85       73.11      9.15 o 
  -8   0  30       13.12       11.50      5.31 o 
  -7   0  30       12.10       18.65      6.43 o 
  -6   0  30       16.24       20.51      6.91 o 
  -5   0  30       22.84       26.35      7.17 o 
 -11   1  30       35.45       28.13      8.15 o 
 -10   1  30       66.33       72.91     11.37 o 
  -9   1  30      103.33       86.68     12.45 o 
  -8   1  30        9.27       19.10      7.54 o 
                                                 
